# Supplementary material for: 1-Hydr­oxy-3-(3-methyl­but-2-en­yloxy)xanthone
Source: Acta Crystallogr Sect E Struct Rep Online. 2009 Oct 13;65(Pt 11):o2718–9. doi: 10.1107/S1600536809040069 (PMC2971381; doi:10.1107/S1600536809040069)
Supplement: Supplementary file 1 [file e-65-o2718-sup1.cif]

##############################################################################
###                                                                        ###
###        Electronic paper (Acta Crystallographica Section E)             ###
###                                                                        ###
##############################################################################
#                                                                            #
# This CIF contains the data in a paper accepted for publication in Acta     #
# Crystallographica Section E. It conforms to the requirements of Notes      #
# for Authors for Section E, and has been peer reviewed under the auspices   #
# of the IUCr Commission on Journals.                                        #
#                                                                            #
# Full details of the Crystallographic Information File format               #
# are given in the paper "The Crystallographic Information File (CIF):       #
# a New Standard Archive File for Crystallography" by S. R. Hall, F. H.      #
# Allen and I. D. Brown [Acta Cryst. (1991), A47, 655-685].                  #
#                                                                            #
# The current version of the core CIF dictionary is obtainable from          #
# ftp://ftp.iucr.org/pub/cif_core.dic. The current version number is 2.4.    #
#                                                                            #
# Software is freely available for graphical display of the structure(s) in  #
# this CIF.  For information consult the CIF home page http://www.iucr.org/  #
# cif/home.html                                                              #
#                                                                            #
# This file may be used for bona fide research purposes within the           #
# scientific community so long as proper attribution is given to the journal # 
# article from which it was obtained.                                        #
#                                                                            #
##############################################################################
                                             
data_I
_audit_creation_method     SHELXL-97
_chemical_name_systematic
;
1-Hydroxy-3-(3-methylbut-2-enyloxy)xanthone
;
_chemical_name_common     ?
_chemical_formula_moiety     'C18 H16 O4'
_chemical_formula_sum     'C18 H16 O4'
_chemical_formula_iupac     'C18 H16 O4'
_chemical_formula_weight     296.31
_chemical_melting_point     ?
_symmetry_cell_setting     triclinic
_symmetry_space_group_name_H-M     'P -1'
_symmetry_space_group_name_Hall     '-P 1'
loop_
    _symmetry_equiv_pos_as_xyz
    'x, y, z'
    '-x, -y, -z'
_cell_length_a     4.8199(3)
_cell_length_b     11.7014(8)
_cell_length_c     13.6176(10)
_cell_angle_alpha     77.329(6)
_cell_angle_beta     88.582(6)
_cell_angle_gamma     79.039(6)
_cell_volume     735.54(9)
_cell_formula_units_Z     2
_cell_measurement_reflns_used     1141
_cell_measurement_theta_min     3.99
_cell_measurement_theta_max     24.32
_cell_measurement_temperature     295(2)
_exptl_crystal_description     plate
_exptl_crystal_colour     yellow
_exptl_crystal_size_max     0.4
_exptl_crystal_size_mid     0.2
_exptl_crystal_size_min     0.1
_exptl_crystal_density_diffrn     1.338
_exptl_crystal_density_meas     ?
_exptl_crystal_density_method     'not measured'
_exptl_crystal_F_000     312
_exptl_absorpt_coefficient_mu     0.094
_exptl_absorpt_correction_type     none
_exptl_absorpt_process_details     ?
_exptl_absorpt_correction_T_min     ?
_exptl_absorpt_correction_T_max     ?
_exptl_special_details
;
;
_diffrn_ambient_temperature     295(2)
_diffrn_radiation_type     MoK\a
_diffrn_radiation_wavelength     0.71073
_diffrn_radiation_source     'fine-focus sealed tube'
_diffrn_radiation_monochromator     graphite
_diffrn_measurement_device_type
                          'Oxford Diffraction Gemini PX Ultra CCD area-detector'
_diffrn_measurement_method     '\w and \q'
_diffrn_detector_area_resol_mean     ?
_diffrn_reflns_number     8520
_diffrn_reflns_av_R_equivalents     0.0169
_diffrn_reflns_av_sigmaI/netI     0.0195
_diffrn_reflns_theta_min     2.62
_diffrn_reflns_theta_max     26.37
_diffrn_reflns_theta_full     25.00
_diffrn_measured_fraction_theta_max     0.998
_diffrn_measured_fraction_theta_full     0.999
_diffrn_reflns_limit_h_min     -5
_diffrn_reflns_limit_h_max     6
_diffrn_reflns_limit_k_min     -14
_diffrn_reflns_limit_k_max     14
_diffrn_reflns_limit_l_min     -17
_diffrn_reflns_limit_l_max     16
_diffrn_standards_number     ?
_diffrn_standards_interval_count     ?
_diffrn_standards_interval_time     ?
_diffrn_standards_decay_%     ?
_refine_special_details
;
Refinement of <i>F</i>^2^ against ALL reflections. The weighted <i>R</i>-factor
<i>wR</i> and goodness of fit <i>S</i> are based on <i>F</i>^2^, conventional
<i>R</i>-factors <i>R</i> are based on <i>F</i>, with <i>F</i> set to zero for
negative <i>F</i>^2^. The threshold expression of <i>F</i>^2^ >
\s(<i>F</i>^2^) is used only for calculating <i>R</i>-factors(gt) <i>etc</i>.
and is not relevant to the choice of reflections for refinement.
<i>R</i>-factors based on <i>F</i>^2^ are statistically about twice as large
as those based on <i>F</i>, and <i>R</i>- factors based on ALL data will be
even larger.
;
_reflns_number_total     2981
_reflns_number_gt     1958
_reflns_threshold_expression     I>2\s(I)
_refine_ls_structure_factor_coef     Fsqd
_refine_ls_matrix_type     full
_refine_ls_R_factor_all     0.0777
_refine_ls_R_factor_gt     0.0481
_refine_ls_wR_factor_gt     0.1330
_refine_ls_wR_factor_ref     0.1472
_refine_ls_goodness_of_fit_ref     1.068
_refine_ls_restrained_S_all     1.068
_refine_ls_number_reflns     2981
_refine_ls_number_parameters     202
_refine_ls_number_restraints     0
_refine_ls_hydrogen_treatment     constr
_refine_ls_weighting_scheme     calc
_refine_ls_weighting_details
         'calc w=1/[\s^2^(Fo^2^)+(0.0771P)^2^+0.0559P] where P=(Fo^2^+2Fc^2^)/3'
_atom_sites_solution_hydrogens     geom
_atom_sites_solution_primary     direct
_atom_sites_solution_secondary     difmap
_refine_ls_shift/su_max     0.000
_refine_ls_shift/su_mean     0.000
_refine_diff_density_max     0.159
_refine_diff_density_min     -0.152
_refine_ls_extinction_method     none
_refine_ls_extinction_coef     ?
loop_
    _atom_type_symbol
    _atom_type_description
    _atom_type_scat_dispersion_real
    _atom_type_scat_dispersion_imag
    _atom_type_scat_source
    'C' 'C' 0.0033 0.0016
                         'International Tables Vol C Tables 4.2.6.8 and 6.1.1.4'
    'H' 'H' 0.0000 0.0000
                         'International Tables Vol C Tables 4.2.6.8 and 6.1.1.4'
    'O' 'O' 0.0106 0.0060
                         'International Tables Vol C Tables 4.2.6.8 and 6.1.1.4'
_computing_data_collection
;
CrysAlis CCD (Oxford Diffraction, 2004)
;
_computing_cell_refinement
;
CrysAlis CCD (Oxford Diffraction, 2004)
;
_computing_data_reduction
;
CrysAlis RED (Oxford Diffraction, 2004)
;
_computing_structure_solution     'SHELXS97 (Sheldrick, 2008)'
_computing_structure_refinement     'SHELXL97 (Sheldrick, 2008)'
_computing_molecular_graphics     'ORTEP-3 (Johnson & Burnett, 1996)'
_computing_publication_material     'SHELXL97 (Sheldrick, 2008)'
loop_
    _atom_site_type_symbol
    _atom_site_label
    _atom_site_fract_x
    _atom_site_fract_y
    _atom_site_fract_z
    _atom_site_U_iso_or_equiv
    _atom_site_adp_type
    _atom_site_calc_flag
    _atom_site_refinement_flags
    _atom_site_occupancy
    _atom_site_disorder_assembly
    _atom_site_disorder_group
    O O1 0.2991(3) 0.54781(11) 0.38058(10) 0.0702(4) Uani d . 1 . .
    H H1A 0.4106 0.5456 0.3343 0.105 Uiso calc R 1 . .
    O O2 0.0013(3) 0.78593(11) 0.61948(9) 0.0652(4) Uani d . 1 . .
    O O10 0.6160(2) 0.91544(10) 0.36924(8) 0.0558(3) Uani d . 1 . .
    O O11 0.6489(3) 0.62252(12) 0.24577(10) 0.0734(4) Uani d . 1 . .
    C C1 0.3046(3) 0.64516(14) 0.41726(13) 0.0525(4) Uani d . 1 . .
    C C2 0.1471(3) 0.66156(14) 0.50003(12) 0.0538(4) Uani d . 1 . .
    H H2A 0.0408 0.6055 0.5307 0.065 Uiso calc R 1 . .
    C C3 0.1479(3) 0.76265(15) 0.53766(12) 0.0518(4) Uani d . 1 . .
    C C4 0.3038(3) 0.84872(15) 0.49224(12) 0.0538(4) Uani d . 1 . .
    H H4A 0.3000 0.9171 0.5168 0.065 Uiso calc R 1 . .
    C C4A 0.4623(3) 0.82954(14) 0.41054(11) 0.0480(4) Uani d . 1 . .
    C C5 0.9287(4) 0.99283(16) 0.25015(13) 0.0612(5) Uani d . 1 . .
    H H5A 0.9186 1.0567 0.2813 0.073 Uiso calc R 1 . .
    C C6 1.0918(4) 0.98563(18) 0.16677(14) 0.0689(5) Uani d . 1 . .
    H H6A 1.1906 1.0462 0.1408 0.083 Uiso calc R 1 . .
    C C7 1.1124(4) 0.89031(18) 0.12043(14) 0.0694(5) Uani d . 1 . .
    H H7A 1.2247 0.8870 0.0642 0.083 Uiso calc R 1 . .
    C C8 0.9666(4) 0.80095(17) 0.15780(13) 0.0634(5) Uani d . 1 . .
    H H8A 0.9809 0.7367 0.1269 0.076 Uiso calc R 1 . .
    C C8A 0.7966(3) 0.80542(15) 0.24201(12) 0.0520(4) Uani d . 1 . .
    C C9 0.6388(3) 0.71111(15) 0.28351(13) 0.0546(4) Uani d . 1 . .
    C C9A 0.4708(3) 0.72862(14) 0.36983(12) 0.0487(4) Uani d . 1 . .
    C C10A 0.7792(3) 0.90220(15) 0.28679(12) 0.0516(4) Uani d . 1 . .
    C C1X -0.1460(4) 0.69521(16) 0.67349(13) 0.0652(5) Uani d . 1 . .
    H H1XA -0.0128 0.6219 0.6991 0.078 Uiso calc R 1 . .
    H H1XB -0.2807 0.6790 0.6290 0.078 Uiso calc R 1 . .
    C C2X -0.2946(4) 0.74034(17) 0.75770(14) 0.0716(5) Uani d . 1 . .
    H H2XA -0.3558 0.8224 0.7476 0.086 Uiso calc R 1 . .
    C C3X -0.3486(4) 0.67573(16) 0.84547(13) 0.0642(5) Uani d . 1 . .
    C C4AX -0.5155(5) 0.7288(2) 0.92405(18) 0.0985(8) Uani d . 1 . .
    H H4AA -0.5531 0.8142 0.9028 0.148 Uiso calc R 1 . .
    H H4AB -0.4096 0.7055 0.9863 0.148 Uiso calc R 1 . .
    H H4AC -0.6910 0.7007 0.9334 0.148 Uiso calc R 1 . .
    C C4BX -0.2550(6) 0.5424(2) 0.87218(17) 0.1053(8) Uani d . 1 . .
    H H4BA -0.1111 0.5186 0.8268 0.158 Uiso calc R 1 . .
    H H4BB -0.4135 0.5052 0.8669 0.158 Uiso calc R 1 . .
    H H4BC -0.1808 0.5184 0.9399 0.158 Uiso calc R 1 . .
loop_
    _atom_site_aniso_label
    _atom_site_aniso_U_11
    _atom_site_aniso_U_22
    _atom_site_aniso_U_33
    _atom_site_aniso_U_12
    _atom_site_aniso_U_13
    _atom_site_aniso_U_23
    O1 0.0865(9) 0.0539(7) 0.0832(9) -0.0265(6) 0.0115(7) -0.0323(6)
    O2 0.0812(8) 0.0638(8) 0.0629(7) -0.0349(6) 0.0260(6) -0.0248(6)
    O10 0.0642(7) 0.0533(7) 0.0592(7) -0.0242(5) 0.0179(5) -0.0229(5)
    O11 0.0800(8) 0.0676(8) 0.0872(9) -0.0196(7) 0.0159(7) -0.0447(7)
    C1 0.0567(9) 0.0432(9) 0.0611(10) -0.0120(7) -0.0055(8) -0.0158(7)
    C2 0.0588(10) 0.0490(10) 0.0579(10) -0.0207(8) 0.0024(8) -0.0118(8)
    C3 0.0562(9) 0.0508(10) 0.0519(9) -0.0157(7) 0.0032(7) -0.0145(7)
    C4 0.0635(10) 0.0489(9) 0.0579(9) -0.0211(8) 0.0108(8) -0.0229(8)
    C4A 0.0511(9) 0.0435(9) 0.0530(9) -0.0138(7) 0.0024(7) -0.0140(7)
    C5 0.0684(11) 0.0575(10) 0.0618(10) -0.0196(9) 0.0132(8) -0.0161(8)
    C6 0.0727(12) 0.0681(12) 0.0644(11) -0.0201(10) 0.0158(9) -0.0071(9)
    C7 0.0728(12) 0.0791(14) 0.0542(10) -0.0099(10) 0.0166(9) -0.0157(9)
    C8 0.0668(11) 0.0676(12) 0.0573(10) -0.0061(9) 0.0053(9) -0.0229(9)
    C8A 0.0504(9) 0.0562(10) 0.0503(9) -0.0056(7) 0.0025(7) -0.0174(8)
    C9 0.0542(9) 0.0522(10) 0.0617(10) -0.0063(7) -0.0029(8) -0.0241(8)
    C9A 0.0476(8) 0.0463(9) 0.0545(9) -0.0088(7) -0.0027(7) -0.0160(7)
    C10A 0.0525(9) 0.0540(10) 0.0492(9) -0.0100(7) 0.0050(7) -0.0140(7)
    C1X 0.0767(12) 0.0563(11) 0.0664(11) -0.0262(9) 0.0178(9) -0.0117(9)
    C2X 0.0800(13) 0.0569(11) 0.0794(13) -0.0187(9) 0.0279(10) -0.0161(10)
    C3X 0.0750(12) 0.0612(11) 0.0605(10) -0.0236(9) 0.0129(9) -0.0141(9)
    C4AX 0.1244(19) 0.0849(16) 0.0881(15) -0.0254(14) 0.0440(14) -0.0225(13)
    C4BX 0.163(2) 0.0746(15) 0.0736(14) -0.0225(15) 0.0266(15) -0.0095(11)
_geom_special_details
;
All e.s.d.'s (except the e.s.d. in the dihedral angle between two l.s. planes)
are estimated using the full covariance matrix. The cell e.s.d.'s are taken
into account individually in the estimation of e.s.d.'s in distances, angles
and torsion angles; correlations between e.s.d.'s in cell parameters are only
used when they are defined by crystal symmetry. An approximate (isotropic)
treatment of cell e.s.d.'s is used for estimating e.s.d.'s involving l.s.
planes.
;
loop_
    _geom_bond_atom_site_label_1
    _geom_bond_atom_site_label_2
    _geom_bond_site_symmetry_2
    _geom_bond_distance
    _geom_bond_publ_flag
    O1 C1 . 1.3453(19) ?
    O1 H1A . 0.8200 ?
    O2 C3 . 1.3548(19) ?
    O2 C1X . 1.4460(18) ?
    O10 C10A . 1.3744(19) ?
    O10 C4A . 1.3748(18) ?
    O11 C9 . 1.247(2) ?
    C1 C2 . 1.371(2) ?
    C1 C9A . 1.417(2) ?
    C2 C3 . 1.389(2) ?
    C2 H2A . 0.9300 ?
    C3 C4 . 1.398(2) ?
    C4 C4A . 1.369(2) ?
    C4 H4A . 0.9300 ?
    C4A C9A . 1.404(2) ?
    C5 C6 . 1.374(2) ?
    C5 C10A . 1.391(2) ?
    C5 H5A . 0.9300 ?
    C6 C7 . 1.384(3) ?
    C6 H6A . 0.9300 ?
    C7 C8 . 1.369(3) ?
    C7 H7A . 0.9300 ?
    C8 C8A . 1.397(2) ?
    C8 H8A . 0.9300 ?
    C8A C10A . 1.388(2) ?
    C8A C9 . 1.463(2) ?
    C9 C9A . 1.440(2) ?
    C1X C2X . 1.479(3) ?
    C1X H1XA . 0.9700 ?
    C1X H1XB . 0.9700 ?
    C2X C3X . 1.316(2) ?
    C2X H2XA . 0.9300 ?
    C3X C4AX . 1.495(3) ?
    C3X C4BX . 1.504(3) ?
    C4AX H4AA . 0.9600 ?
    C4AX H4AB . 0.9600 ?
    C4AX H4AC . 0.9600 ?
    C4BX H4BA . 0.9600 ?
    C4BX H4BB . 0.9600 ?
    C4BX H4BC . 0.9600 ?
loop_
    _geom_angle_atom_site_label_1
    _geom_angle_atom_site_label_2
    _geom_angle_atom_site_label_3
    _geom_angle_site_symmetry_1
    _geom_angle_site_symmetry_3
    _geom_angle
    _geom_angle_publ_flag
    C1 O1 H1A . . 109.5 ?
    C3 O2 C1X . . 117.02(13) ?
    C10A O10 C4A . . 119.38(13) ?
    O1 C1 C2 . . 118.92(15) ?
    O1 C1 C9A . . 119.70(15) ?
    C2 C1 C9A . . 121.37(15) ?
    C1 C2 C3 . . 119.42(15) ?
    C1 C2 H2A . . 120.3 ?
    C3 C2 H2A . . 120.3 ?
    O2 C3 C2 . . 123.65(14) ?
    O2 C3 C4 . . 115.03(14) ?
    C2 C3 C4 . . 121.31(15) ?
    C4A C4 C3 . . 118.15(15) ?
    C4A C4 H4A . . 120.9 ?
    C3 C4 H4A . . 120.9 ?
    C4 C4A O10 . . 116.23(14) ?
    C4 C4A C9A . . 122.89(14) ?
    O10 C4A C9A . . 120.88(14) ?
    C6 C5 C10A . . 118.31(18) ?
    C6 C5 H5A . . 120.8 ?
    C10A C5 H5A . . 120.8 ?
    C5 C6 C7 . . 121.54(18) ?
    C5 C6 H6A . . 119.2 ?
    C7 C6 H6A . . 119.2 ?
    C8 C7 C6 . . 119.64(17) ?
    C8 C7 H7A . . 120.2 ?
    C6 C7 H7A . . 120.2 ?
    C7 C8 C8A . . 120.57(17) ?
    C7 C8 H8A . . 119.7 ?
    C8A C8 H8A . . 119.7 ?
    C10A C8A C8 . . 118.56(16) ?
    C10A C8A C9 . . 119.75(15) ?
    C8 C8A C9 . . 121.69(16) ?
    O11 C9 C9A . . 122.80(16) ?
    O11 C9 C8A . . 121.86(16) ?
    C9A C9 C8A . . 115.34(15) ?
    C4A C9A C1 . . 116.83(15) ?
    C4A C9A C9 . . 121.62(14) ?
    C1 C9A C9 . . 121.55(15) ?
    O10 C10A C8A . . 123.03(15) ?
    O10 C10A C5 . . 115.61(15) ?
    C8A C10A C5 . . 121.36(15) ?
    O2 C1X C2X . . 107.68(14) ?
    O2 C1X H1XA . . 110.2 ?
    C2X C1X H1XA . . 110.2 ?
    O2 C1X H1XB . . 110.2 ?
    C2X C1X H1XB . . 110.2 ?
    H1XA C1X H1XB . . 108.5 ?
    C3X C2X C1X . . 126.38(18) ?
    C3X C2X H2XA . . 116.8 ?
    C1X C2X H2XA . . 116.8 ?
    C2X C3X C4AX . . 122.55(19) ?
    C2X C3X C4BX . . 122.09(19) ?
    C4AX C3X C4BX . . 115.33(16) ?
    C3X C4AX H4AA . . 109.5 ?
    C3X C4AX H4AB . . 109.5 ?
    H4AA C4AX H4AB . . 109.5 ?
    C3X C4AX H4AC . . 109.5 ?
    H4AA C4AX H4AC . . 109.5 ?
    H4AB C4AX H4AC . . 109.5 ?
    C3X C4BX H4BA . . 109.5 ?
    C3X C4BX H4BB . . 109.5 ?
    H4BA C4BX H4BB . . 109.5 ?
    C3X C4BX H4BC . . 109.5 ?
    H4BA C4BX H4BC . . 109.5 ?
    H4BB C4BX H4BC . . 109.5 ?
loop_
    _geom_torsion_atom_site_label_1
    _geom_torsion_atom_site_label_2
    _geom_torsion_atom_site_label_3
    _geom_torsion_atom_site_label_4
    _geom_torsion_site_symmetry_1
    _geom_torsion_site_symmetry_2
    _geom_torsion_site_symmetry_3
    _geom_torsion_site_symmetry_4
    _geom_torsion
    _geom_torsion_publ_flag
    O1 C1 C2 C3 . . . . -179.05(15) ?
    C9A C1 C2 C3 . . . . 0.7(2) ?
    C1X O2 C3 C2 . . . . 4.5(2) ?
    C1X O2 C3 C4 . . . . -175.47(14) ?
    C1 C2 C3 O2 . . . . -179.37(14) ?
    C1 C2 C3 C4 . . . . 0.6(2) ?
    O2 C3 C4 C4A . . . . 178.50(13) ?
    C2 C3 C4 C4A . . . . -1.5(2) ?
    C3 C4 C4A O10 . . . . -178.95(13) ?
    C3 C4 C4A C9A . . . . 1.1(2) ?
    C10A O10 C4A C4 . . . . -179.75(12) ?
    C10A O10 C4A C9A . . . . 0.2(2) ?
    C10A C5 C6 C7 . . . . -1.0(3) ?
    C5 C6 C7 C8 . . . . 0.3(3) ?
    C6 C7 C8 C8A . . . . 0.2(3) ?
    C7 C8 C8A C10A . . . . -0.1(2) ?
    C7 C8 C8A C9 . . . . -179.96(15) ?
    C10A C8A C9 O11 . . . . -179.85(15) ?
    C8 C8A C9 O11 . . . . 0.1(3) ?
    C10A C8A C9 C9A . . . . 0.6(2) ?
    C8 C8A C9 C9A . . . . -179.45(13) ?
    C4 C4A C9A C1 . . . . 0.2(2) ?
    O10 C4A C9A C1 . . . . -179.79(13) ?
    C4 C4A C9A C9 . . . . 179.75(14) ?
    O10 C4A C9A C9 . . . . -0.2(2) ?
    O1 C1 C9A C4A . . . . 178.64(14) ?
    C2 C1 C9A C4A . . . . -1.1(2) ?
    O1 C1 C9A C9 . . . . -0.9(2) ?
    C2 C1 C9A C9 . . . . 179.34(14) ?
    O11 C9 C9A C4A . . . . -179.71(15) ?
    C8A C9 C9A C4A . . . . -0.2(2) ?
    O11 C9 C9A C1 . . . . -0.2(2) ?
    C8A C9 C9A C1 . . . . 179.34(13) ?
    C4A O10 C10A C8A . . . . 0.2(2) ?
    C4A O10 C10A C5 . . . . -179.70(13) ?
    C8 C8A C10A O10 . . . . 179.40(14) ?
    C9 C8A C10A O10 . . . . -0.7(2) ?
    C8 C8A C10A C5 . . . . -0.7(2) ?
    C9 C8A C10A C5 . . . . 179.25(15) ?
    C6 C5 C10A O10 . . . . -178.90(14) ?
    C6 C5 C10A C8A . . . . 1.2(3) ?
    C3 O2 C1X C2X . . . . -178.84(14) ?
    O2 C1X C2X C3X . . . . -149.12(19) ?
    C1X C2X C3X C4AX . . . . -176.29(19) ?
    C1X C2X C3X C4BX . . . . 1.5(3) ?
loop_
    _geom_hbond_atom_site_label_D
    _geom_hbond_atom_site_label_H
    _geom_hbond_atom_site_label_A
    _geom_hbond_site_symmetry_A
    _geom_hbond_distance_DH
    _geom_hbond_distance_HA
    _geom_hbond_distance_DA
    _geom_hbond_angle_DHA
    O1 H1A O11 . 0.82 1.85 2.5846(17) 148.1
    C5 H5A O2 2_676 0.93 2.60 3.514(2) 167.9
data_global
_journal_date_recd_electronic     2009-07-24
_journal_date_accepted     2009-10-01
_journal_name_full     'Acta Crystallographica, Section E'
_journal_year     2009
_journal_volume     65
_journal_issue     11
_journal_page_first     o2718
_journal_page_last     o2719
_journal_paper_category     QO
_journal_coeditor_code     BV2126
_publ_contact_author_name     'Ana M. Damas'
_publ_contact_author_address
;
Instituto de Biologia Molecular e Celular
4150-180 Porto
Portugal
;
_publ_contact_author_email     amdamas@ibmc.up.pt
_publ_contact_author_fax     '+351 226 099 157 '
_publ_contact_author_phone     '+351 226 074 900'
_publ_section_title
;
1-Hydroxy-3-(3-methylbut-2-enyloxy)xanthone
;
loop_
    _publ_author_name
    _publ_author_footnote
    _publ_author_address
    'Gales, Luis' ?
;
Instituto de Biologia Molecular e Celular
& Instituto de Ci\^encias Biom\'edicas Abel Salazar
Portugal
;
    'Castanheiro, Raquel A. P.' ?
;
Centro de Qu\'imica Medicinal da Universidade do Porto (CEQUIMED--UP),
e Servi\,co de Qu\'imica Org\^anica,
Faculdade de Farm\'acia
Universidade do Porto
Portugal
;
    'Pinto, Madalena M. M.' ?
;
Centro de Qu\'imica Medicinal da Universidade do Porto (CEQUIMED--UP),
e Servi\,co de Qu\'imica Org\^anica,
Faculdade de Farm\'acia
Universidade do Porto
Portugal
;
    'Damas, Ana M.' ?
;
Instituto de Biologia Molecular e Celular
& Instituto de Ci\^encias Biom\'edicas Abel Salazar
Portugal
;
