# Supplementary material for: 1-Hydr­oxy-3-(3-methyl­but-2-en­yloxy)xanthone
Source: Acta Crystallogr Sect E Struct Rep Online. 2009 Oct 13;65(Pt 11):o2718–9. doi: 10.1107/S1600536809040069 (PMC2971381; doi:10.1107/S1600536809040069)
Supplement: Supplementary file 2 [file e-65-o2718-Isup2.hkl]

#
# h,k,l, Fc-squared, Fo-squared, sigma(Fo-squared) and status flag
#
data_I
_shelx_title ' I'
_shelx_refln_list_code          4
_shelx_F_calc_maximum      165.76
_exptl_crystal_F_000       312.00
_reflns_d_resolution_high  0.8000
 
loop_
 _symmetry_equiv_pos_as_xyz
 'x, y, z'
 '-x, -y, -z'
 
_cell_length_a     4.8199
_cell_length_b    11.7014
_cell_length_c    13.6176
_cell_angle_alpha  77.329
_cell_angle_beta   88.582
_cell_angle_gamma  79.039
 
_shelx_F_squared_multiplier     1.000
 
loop_
 _refln_index_h
 _refln_index_k
 _refln_index_l
 _refln_F_squared_calc
 _refln_F_squared_meas
 _refln_F_squared_sigma
 _refln_observed_status
   1   0   0        2.82        3.12      0.30 o
   2   0   0       54.15       51.39      0.38 o
   3   0   0       84.18       82.61      0.81 o
   4   0   0        6.60        6.82      0.40 o
   5   0   0        3.34        4.38      0.82 o
  -5   1   0        0.07        0.63      0.92 o
  -4   1   0        4.66        4.83      0.47 o
  -3   1   0       61.94       67.05      0.57 o
  -2   1   0       13.29       13.98      0.48 o
  -1   1   0     1972.72     1844.34     15.31 o
   1   1   0       89.46       93.47      0.60 o
   2   1   0     1020.13      970.97      5.06 o
   3   1   0       14.54       14.28      0.37 o
   4   1   0        4.58        5.46      0.54 o
   5   1   0        8.37        8.80      1.03 o
  -5   2   0        0.55        0.56      1.04 o
  -4   2   0       21.70       19.34      0.66 o
  -3   2   0        4.44        4.08      0.33 o
  -2   2   0       26.70       27.44      0.46 o
  -1   2   0       60.50       63.93      0.47 o
   0   2   0     2618.79     2568.18     13.62 o
   1   2   0      247.06      230.72      1.06 o
   2   2   0      361.80      372.34      1.55 o
   3   2   0       86.38       94.03      1.07 o
   4   2   0        0.01        0.18      0.35 o
   5   2   0        6.79        7.04      1.35 o
   6   2   0       20.46       30.06      1.81 o
  -5   3   0        1.47        0.85      1.60 o
  -4   3   0      144.52      156.30      3.05 o
  -3   3   0       20.42       18.25      0.52 o
  -2   3   0       25.25       21.52      0.50 o
  -1   3   0       65.10       72.97      0.63 o
   0   3   0       76.27       90.43      0.63 o
   1   3   0       15.96       15.56      0.52 o
   2   3   0       39.81       42.94      0.33 o
   3   3   0       23.05       20.40      0.32 o
   4   3   0        5.07        6.22      0.32 o
   5   3   0        9.16        8.85      0.97 o
   6   3   0        0.19        2.18      2.00 o
  -5   4   0        2.11        2.21      1.87 o
  -4   4   0        5.16        5.80      0.45 o
  -3   4   0        2.90        2.95      0.41 o
  -2   4   0       15.43       17.31      0.52 o
  -1   4   0      676.95      695.41      3.38 o
   0   4   0      147.11      137.46      1.36 o
   1   4   0        1.85        2.00      0.24 o
   2   4   0     1613.21     1650.03      6.87 o
   3   4   0       52.05       53.32      0.70 o
   4   4   0        5.64        5.60      0.33 o
   5   4   0        1.23        0.91      0.77 o
  -5   5   0        0.09        1.62      2.02 o
  -4   5   0       16.11       16.93      0.68 o
  -3   5   0        0.80        0.89      0.69 o
  -2   5   0       49.27       52.42      0.71 o
  -1   5   0      636.40      659.49      3.11 o
   0   5   0       31.67       33.83      1.28 o
   1   5   0      371.41      370.68      1.35 o
   2   5   0      250.42      281.84      0.83 o
   3   5   0       68.55       64.86      0.53 o
   4   5   0       21.82       19.52      0.33 o
   5   5   0        0.20       -0.39      0.96 o
  -4   6   0        0.05       -0.30      0.69 o
  -3   6   0        1.48        1.49      0.29 o
  -2   6   0        1.38        1.26      0.28 o
  -1   6   0       43.37       38.57      0.58 o
   0   6   0        4.00        6.39      0.65 o
   1   6   0       63.82       64.49      1.00 o
   2   6   0       30.28       25.87      0.71 o
   3   6   0        0.01        0.31      0.26 o
   4   6   0        7.59        7.05      0.22 o
   5   6   0       26.29       24.56      1.24 o
  -4   7   0        0.47        0.48      1.88 o
  -3   7   0        0.05        0.25      0.35 o
  -2   7   0       77.30       80.44      0.77 o
  -1   7   0       87.31       97.71      1.06 o
   0   7   0        2.49        1.66      0.39 o
   1   7   0       16.67       17.26      0.53 o
   2   7   0      132.49      127.37      0.58 o
   3   7   0       49.67       48.47      1.41 o
   4   7   0        5.36        5.26      0.41 o
   5   7   0       15.37       13.00      0.85 o
  -4   8   0        1.41        1.65      2.22 o
  -3   8   0        0.02        0.45      0.39 o
  -2   8   0       10.05        8.66      0.45 o
  -1   8   0        3.66        4.47      0.41 o
   0   8   0        1.02        2.51      0.51 o
   1   8   0        1.44        2.10      0.49 o
   2   8   0       18.99       19.20      0.40 o
   3   8   0        1.67        1.67      0.32 o
   4   8   0       11.98        9.17      0.43 o
   5   8   0        0.31        1.88      0.82 o
  -3   9   0        0.10        1.02      1.62 o
  -2   9   0       10.94       10.28      0.60 o
  -1   9   0        4.27        4.49      0.48 o
   0   9   0       38.17       35.62      0.63 o
   1   9   0      761.66      778.04      2.27 o
   2   9   0       14.96       12.89      0.61 o
   3   9   0       13.89       16.09      0.87 o
   4   9   0        5.47        5.04      1.49 o
   5   9   0        1.44        3.38      1.82 o
  -3  10   0        0.22        1.20      2.04 o
  -2  10   0        2.43        4.00      0.90 o
  -1  10   0        1.48        1.36      0.71 o
   0  10   0        1.82        2.84      0.62 o
   1  10   0      143.70      141.72      1.78 o
   2  10   0       72.09       71.52      1.28 o
   3  10   0        0.06        0.08      0.43 o
   4  10   0        0.60        1.75      1.77 o
   5  10   0        1.66        2.62      2.37 o
  -2  11   0        0.00        1.31      1.67 o
  -1  11   0        0.80        1.72      0.89 o
   0  11   0       99.08      100.08      2.77 o
   1  11   0      156.65      169.68      1.76 o
   2  11   0        3.30        3.64      0.80 o
   3  11   0        0.98        1.90      1.51 o
   4  11   0        5.85        6.66      1.55 o
  -2  12   0        1.56        2.72      2.36 o
  -1  12   0        0.38        0.99      1.13 o
   0  12   0        0.75        0.71      1.06 o
   1  12   0        2.61        2.59      0.86 o
   2  12   0        0.14        1.25      1.58 o
   3  12   0        0.77        1.65      1.45 o
   4  12   0        4.09        5.47      1.92 o
  -1  13   0        0.74        2.17      2.52 o
   0  13   0        1.55        1.17      1.31 o
   1  13   0        1.08        1.58      1.26 o
   2  13   0        2.23        2.40      1.37 o
   3  13   0       23.54       37.77      1.81 o
   0  14   0        0.11       -0.23      1.96 o
   1  14   0        0.21        1.52      1.64 o
   2  14   0        1.88        3.12      2.13 o
  -1 -14   1        0.03        0.21      1.81 o
  -3 -13   1        1.95        3.94      1.45 o
  -2 -13   1        1.20        1.72      1.83 o
  -1 -13   1        2.58        3.53      1.96 o
   0 -13   1        1.90        2.42      1.41 o
   1 -13   1        3.75        5.06      2.52 o
  -4 -12   1        5.48        3.50      2.38 o
  -3 -12   1       16.27       19.34      1.41 o
  -2 -12   1        1.87        1.99      1.59 o
  -1 -12   1        0.16        0.62      1.44 o
   0 -12   1       65.96       66.16      1.44 o
   1 -12   1        1.10        2.25      1.17 o
   2 -12   1        0.21        0.41      8.58 o
  -4 -11   1        2.68        3.65      1.97 o
  -3 -11   1       16.10       13.51      0.97 o
  -2 -11   1       16.26       15.35      0.70 o
  -1 -11   1       65.03       66.32      1.21 o
   0 -11   1       24.72       23.97      1.54 o
   1 -11   1        0.25        1.39      0.89 o
   2 -11   1        0.41        0.31      1.74 o
  -4 -10   1        7.50       10.29      1.68 o
  -3 -10   1       15.06       12.43      1.07 o
  -2 -10   1        3.32        3.47      0.41 o
  -1 -10   1      180.50      190.09      3.79 o
   0 -10   1      130.05      125.14      1.52 o
   1 -10   1        7.75        7.68      0.77 o
   2 -10   1        5.52        7.05      0.83 o
   3 -10   1        0.37        0.53      2.08 o
  -5  -9   1        0.00        0.19      1.91 o
  -4  -9   1       13.57        9.45      0.97 o
  -3  -9   1        0.05       -0.58      0.64 o
  -2  -9   1        8.94        9.47      0.41 o
  -1  -9   1      124.91      128.73      1.69 o
   0  -9   1        1.18        0.69      0.46 o
   1  -9   1        0.74        0.90      0.52 o
   2  -9   1        1.79        1.50      0.69 o
   3  -9   1        1.07        1.72      1.91 o
  -5  -8   1        0.35        0.59      1.60 o
  -4  -8   1        0.06        0.04      0.41 o
  -3  -8   1       20.54       21.55      0.94 o
  -2  -8   1        1.52        1.76      0.24 o
  -1  -8   1        0.00        0.42      0.37 o
   0  -8   1        9.61        9.89      0.45 o
   1  -8   1        5.64        5.66      0.41 o
   2  -8   1       46.16       46.02      0.73 o
   3  -8   1        0.07        0.23      0.60 o
   4  -8   1        0.11       -0.37      0.49 o
  -5  -7   1        8.77        7.35      0.98 o
  -4  -7   1       72.00       66.73      1.22 o
  -3  -7   1        0.79        1.06      0.16 o
  -2  -7   1       36.20       37.26      0.35 o
  -1  -7   1        2.60        2.85      0.32 o
   0  -7   1       90.33       91.56      1.28 o
   1  -7   1        2.18        2.07      0.34 o
   2  -7   1       25.34       23.10      1.42 o
   3  -7   1        0.05        0.75      0.45 o
   4  -7   1        0.05        1.20      1.82 o
  -5  -6   1        5.13        3.35      1.07 o
  -4  -6   1        0.07        0.38      0.27 o
  -3  -6   1       21.93       23.13      0.42 o
  -2  -6   1       36.66       32.29      0.34 o
  -1  -6   1       71.20       71.46      0.96 o
   0  -6   1       21.70       22.12      0.60 o
   1  -6   1       21.68       25.33      0.89 o
   2  -6   1      127.72      133.70      1.17 o
   3  -6   1        3.16        3.91      0.65 o
   4  -6   1        0.01        0.32      0.90 o
  -5  -5   1        0.00       -0.59      0.59 o
  -4  -5   1        1.66        0.91      0.45 o
  -3  -5   1        0.00       -0.05      0.12 o
  -2  -5   1      518.92      560.54      3.65 o
  -1  -5   1       50.04       51.40      1.26 o
   0  -5   1        5.94        5.53      0.32 o
   1  -5   1       14.46       18.16      0.69 o
   2  -5   1       35.59       35.80      0.65 o
   3  -5   1        0.16        1.02      0.54 o
   4  -5   1        0.01        0.13      0.57 o
   5  -5   1        0.55        1.23      2.08 o
  -5  -4   1        0.82        0.54      0.88 o
  -4  -4   1        2.00        2.62      0.39 o
  -3  -4   1        7.98        7.76      0.20 o
  -2  -4   1      678.45      713.14      3.88 o
  -1  -4   1      446.13      461.12      2.92 o
   0  -4   1      204.16      201.44      1.48 o
   1  -4   1      872.72      846.74      3.13 o
   2  -4   1        7.56        5.53      0.45 o
   3  -4   1        2.43        2.72      0.42 o
   4  -4   1        7.57        5.04      0.52 o
   5  -4   1        2.00        2.32      1.79 o
  -6  -3   1        0.38        1.15      1.82 o
  -5  -3   1        0.51        0.40      0.50 o
  -4  -3   1        0.27        0.25      0.27 o
  -3  -3   1       17.41       17.06      0.28 o
  -2  -3   1     1074.40     1134.02      2.45 o
  -1  -3   1       94.17       86.92      0.58 o
   0  -3   1     1105.58     1052.97      6.87 o
   1  -3   1      102.79      122.13      0.74 o
   2  -3   1        7.78        7.54      0.52 o
   3  -3   1       13.93       14.34      0.48 o
   4  -3   1       46.11       46.10      1.97 o
   5  -3   1        0.02        0.60      1.07 o
  -5  -2   1       33.48       34.99      2.62 o
  -4  -2   1        0.18        0.43      0.43 o
  -3  -2   1        5.26        4.52      0.22 o
  -2  -2   1       67.06       75.26      0.40 o
  -1  -2   1     1091.15      999.18      5.22 o
   0  -2   1        1.51        1.75      0.22 o
   1  -2   1      298.92      293.02      1.26 o
   2  -2   1        0.87        0.23      0.39 o
   3  -2   1        3.30        3.64      0.48 o
   4  -2   1        6.30        4.98      0.51 o
   5  -2   1        0.01        0.02      0.04 o
  -5  -1   1       19.40       19.80      0.69 o
  -4  -1   1        1.85        3.63      0.34 o
  -3  -1   1        7.98        7.62      0.37 o
  -2  -1   1        4.96        3.68      0.20 o
  -1  -1   1      272.88      243.14      1.69 o
   0  -1   1      562.68      554.45      5.44 o
   1  -1   1     6643.61     6573.90     32.90 o
   2  -1   1       14.01       12.36      0.74 o
   3  -1   1       21.03       24.06      0.56 o
   4  -1   1        0.40        0.13      0.37 o
   5  -1   1        1.67        2.22      0.56 o
  -5   0   1        1.95        1.31      0.71 o
  -4   0   1        4.26        5.07      0.39 o
  -3   0   1       35.41       33.30      0.44 o
  -2   0   1      113.07      112.76      0.86 o
  -1   0   1      214.21      172.76      0.48 o
   1   0   1        4.46       11.57      0.27 o
   2   0   1       11.66       11.15      0.31 o
   3   0   1        1.21        1.10      0.28 o
   4   0   1        3.78        3.32      0.37 o
   5   0   1        0.30        0.35      0.52 o
  -5   1   1        1.94        1.46      0.95 o
  -4   1   1        0.08        0.20      0.25 o
  -3   1   1        2.15        3.53      0.31 o
  -2   1   1        6.44        7.69      0.30 o
  -1   1   1        5.00        9.16      0.26 o
   1   1   1       16.06        9.03      0.43 o
   2   1   1       22.06       24.41      0.46 o
   3   1   1       43.08       44.70      0.52 o
   4   1   1        2.64        3.49      0.31 o
   5   1   1        0.21        0.18      0.53 o
  -5   2   1        1.03        2.31      1.40 o
  -4   2   1        0.12        0.79      0.30 o
  -3   2   1      304.91      316.64      2.29 o
  -2   2   1       36.53       36.75      0.32 o
  -1   2   1      278.82      255.25      1.65 o
   0   2   1     2689.23     2493.07     10.28 o
   1   2   1     2857.17     2709.37     12.23 o
   2   2   1       11.54        8.33      0.20 o
   3   2   1      180.17      182.28      0.78 o
   4   2   1        0.01        0.29      0.43 o
   5   2   1        0.00        0.92      0.96 o
   6   2   1        0.71        0.09      2.06 o
  -5   3   1        0.20        0.01      1.62 o
  -4   3   1        0.60        0.95      0.29 o
  -3   3   1        1.59        1.50      0.24 o
  -2   3   1        0.01        0.17      0.27 o
  -1   3   1      153.83      139.13      0.85 o
   0   3   1     2204.97     2182.66     10.64 o
   1   3   1      409.71      384.62      2.90 o
   2   3   1      111.50      115.51      0.91 o
   3   3   1      631.39      622.90      2.30 o
   4   3   1        1.68        1.94      0.23 o
   5   3   1        0.76        1.55      1.16 o
   6   3   1        0.42        0.71      1.70 o
  -5   4   1        0.51        0.50      4.50 o
  -4   4   1        3.65        2.49      0.43 o
  -3   4   1        1.11        1.14      0.22 o
  -2   4   1       18.54       17.29      0.50 o
  -1   4   1      166.15      158.17      0.75 o
   0   4   1      105.43       90.12      1.51 o
   1   4   1      101.52      111.78      0.93 o
   2   4   1       65.16       66.50      0.87 o
   3   4   1      139.60      148.33      2.55 o
   4   4   1        0.93        1.30      0.37 o
   5   4   1        0.71        1.43      0.67 o
   6   4   1        0.81        0.67      1.90 o
  -5   5   1        0.49        2.12      2.11 o
  -4   5   1       13.17       13.87      1.35 o
  -3   5   1        3.82        3.26      0.22 o
  -2   5   1        2.39        2.32      0.17 o
  -1   5   1      200.29      228.32      0.96 o
   0   5   1       59.61       60.75      0.97 o
   1   5   1       40.25       46.68      1.26 o
   2   5   1        0.56        1.34      0.22 o
   3   5   1        7.49        6.52      0.28 o
   4   5   1        1.69        1.27      0.39 o
   5   5   1        0.01       -0.41      0.41 o
  -4   6   1        3.77        5.82      1.58 o
  -3   6   1       13.98       14.32      1.20 o
  -2   6   1        0.69        1.12      0.21 o
  -1   6   1       61.64       68.54      0.74 o
   0   6   1       31.04       35.66      0.62 o
   1   6   1       25.44       28.71      0.59 o
   2   6   1       20.10       19.10      0.29 o
   3   6   1       22.37       19.75      0.54 o
   4   6   1        0.59        0.66      0.37 o
   5   6   1       25.78       25.56      0.82 o
  -4   7   1        0.98        3.34      1.80 o
  -3   7   1        0.10       -1.26      1.30 o
  -2   7   1        0.56        0.89      0.31 o
  -1   7   1      515.89      569.45      5.12 o
   0   7   1       10.96       10.21      0.37 o
   1   7   1      129.54      130.62      1.17 o
   2   7   1      133.72      137.09      1.03 o
   3   7   1        0.01        0.04      0.27 o
   4   7   1        7.76        6.97      0.39 o
   5   7   1        0.17        0.89      0.67 o
  -4   8   1        4.13        3.12      2.09 o
  -3   8   1        0.01       -0.74      1.09 o
  -2   8   1       18.75       18.93      0.46 o
  -1   8   1       34.60       34.24      0.57 o
   0   8   1        3.66        2.83      0.48 o
   1   8   1       56.61       59.21      0.82 o
   2   8   1      197.68      192.44      1.83 o
   3   8   1        0.13        0.35      0.32 o
   4   8   1        4.70        4.05      0.52 o
   5   8   1       16.23       14.13      0.84 o
  -3   9   1        0.01       -0.66      1.28 o
  -2   9   1        0.21        0.68      0.47 o
  -1   9   1       52.29       52.17      0.77 o
   0   9   1       10.20       10.45      0.54 o
   1   9   1      287.27      285.31      2.80 o
   2   9   1      147.40      151.91      3.27 o
   3   9   1        1.84        1.39      0.43 o
   4   9   1       15.79       14.35      1.16 o
   5   9   1        0.81        0.74      1.84 o
  -3  10   1        0.38        0.52      5.93 o
  -2  10   1        1.14        1.61      0.85 o
  -1  10   1        1.75        2.63      0.70 o
   0  10   1        2.09        1.81      0.61 o
   1  10   1      170.89      168.79      1.19 o
   2  10   1      107.77      115.10      1.61 o
   3  10   1       27.83       29.67      0.92 o
   4  10   1        5.79        6.40      1.49 o
   5  10   1        0.38        2.05      2.34 o
  -2  11   1        4.94        7.75      1.92 o
  -1  11   1        0.25        0.08      0.61 o
   0  11   1        7.14        6.93      0.80 o
   1  11   1      187.06      178.58      1.79 o
   2  11   1        0.23        0.08      0.39 o
   3  11   1        3.37        4.26      0.59 o
   4  11   1        4.04        5.41      1.85 o
  -2  12   1        6.35        5.68      2.22 o
  -1  12   1        3.77        3.83      1.02 o
   0  12   1       17.14       15.79      1.03 o
   1  12   1        9.10        9.48      0.85 o
   2  12   1       10.59        9.65      0.97 o
   3  12   1        4.77        2.50      0.98 o
   4  12   1        2.91        3.64      2.05 o
  -1  13   1        0.40        0.91      2.42 o
   0  13   1        4.30        3.92      1.32 o
   1  13   1        9.13       10.03      1.68 o
   2  13   1        0.14        0.05      1.65 o
   3  13   1        8.89        8.07      1.23 o
   0  14   1        0.00        0.28      2.43 o
   1  14   1        0.04        0.92      2.35 o
   2  14   1        0.07        0.27      2.27 o
  -2 -13   2        0.38        2.11      1.30 o
  -1 -13   2        0.41        0.00      1.84 o
   0 -13   2        0.66        0.98      1.53 o
  -3 -12   2        7.15        7.27      1.31 o
  -2 -12   2        2.19        2.63      1.16 o
  -1 -12   2        0.28        0.57      1.69 o
   0 -12   2       26.66       28.34      1.57 o
   1 -12   2       20.28       17.61      1.69 o
  -4 -11   2        1.27       -0.24      0.51 o
  -3 -11   2        0.46        1.18      1.18 o
  -2 -11   2        1.63        2.14      0.92 o
  -1 -11   2       25.93       26.17      1.05 o
   0 -11   2       91.32       93.87      3.79 o
   1 -11   2        1.22        2.34      0.98 o
   2 -11   2        0.72        1.50      2.03 o
  -4 -10   2        1.70        2.69      1.27 o
  -3 -10   2       15.54       14.20      1.03 o
  -2 -10   2        2.36        2.72      0.35 o
  -1 -10   2        1.26        0.66      1.10 o
   0 -10   2      327.11      332.48      4.07 o
   1 -10   2        1.94        2.45      0.79 o
   2 -10   2        0.51        0.36      0.89 o
   3 -10   2        2.04        1.78      2.34 o
  -5  -9   2        0.34        0.97      2.43 o
  -4  -9   2        1.72        1.85      1.06 o
  -3  -9   2       14.34       11.75      0.87 o
  -2  -9   2       19.25       20.64      0.39 o
  -1  -9   2       45.61       44.56      1.03 o
   0  -9   2       12.27       12.68      0.72 o
   1  -9   2        0.37        1.62      0.80 o
   2  -9   2        1.55        1.56      0.73 o
   3  -9   2        0.99        2.38      1.98 o
  -5  -8   2        7.72        7.36      0.79 o
  -4  -8   2       43.63       36.64      1.11 o
  -3  -8   2       27.93       29.57      1.44 o
  -2  -8   2      116.06      111.74      1.03 o
  -1  -8   2       19.21       20.07      0.47 o
   0  -8   2        1.03        1.26      0.42 o
   1  -8   2        5.58        4.30      0.45 o
   2  -8   2       22.32       26.23      0.65 o
   3  -8   2       23.42       21.46      0.64 o
   4  -8   2        0.09       -0.87      1.44 o
  -5  -7   2        0.23       -0.26      0.38 o
  -4  -7   2       34.32       30.35      0.63 o
  -3  -7   2       10.99       11.33      0.51 o
  -2  -7   2        0.07        0.89      0.39 o
  -1  -7   2      171.21      168.81      1.37 o
   0  -7   2        4.00        4.32      0.37 o
   1  -7   2        7.02        6.10      0.37 o
   2  -7   2       38.26       43.99      0.70 o
   3  -7   2        0.41        0.80      0.83 o
   4  -7   2        0.14        1.44      1.14 o
  -5  -6   2        1.99        0.80      1.07 o
  -4  -6   2        1.66        1.41      0.36 o
  -3  -6   2       29.31       31.50      0.54 o
  -2  -6   2      106.46      114.22      0.67 o
  -1  -6   2      214.18      237.62      1.03 o
   0  -6   2      277.92      281.91      1.85 o
   1  -6   2        0.16        0.31      0.32 o
   2  -6   2       86.36       95.41      1.58 o
   3  -6   2        0.84        1.52      0.69 o
   4  -6   2        0.20        1.84      0.99 o
  -5  -5   2        2.09        2.43      0.64 o
  -4  -5   2        1.53        1.42      0.26 o
  -3  -5   2       32.06       36.62      0.59 o
  -2  -5   2       17.91       23.92      0.59 o
  -1  -5   2     1037.69     1094.97      3.64 o
   0  -5   2        9.97        9.88      0.39 o
   1  -5   2        1.51        2.54      0.68 o
   2  -5   2      137.98      144.61      1.22 o
   3  -5   2        0.35        0.06      0.73 o
   4  -5   2        1.31        1.57      0.83 o
   5  -5   2        0.03       -0.19      1.22 o
  -5  -4   2       16.15       18.07      1.18 o
  -4  -4   2        4.02        4.09      0.36 o
  -3  -4   2       20.53       18.29      0.25 o
  -2  -4   2      264.71      252.53      1.11 o
  -1  -4   2       17.90       19.05      0.36 o
   0  -4   2        4.80        3.79      0.31 o
   1  -4   2      102.64      113.72      0.81 o
   2  -4   2       42.42       44.39      1.13 o
   3  -4   2       10.80       12.67      0.87 o
   4  -4   2        4.16        4.34      0.80 o
   5  -4   2       20.98       17.86      2.07 o
  -5  -3   2       64.18       65.35      1.70 o
  -4  -3   2       35.06       37.04      0.53 o
  -3  -3   2       24.93       24.96      0.53 o
  -2  -3   2      695.58      743.54      2.66 o
  -1  -3   2      202.05      214.24      1.44 o
   0  -3   2       39.27       34.33      0.42 o
   1  -3   2      275.68      279.17      1.47 o
   2  -3   2        3.35        2.62      0.79 o
   3  -3   2        0.34        0.62      0.44 o
   4  -3   2        0.59        1.59      0.63 o
   5  -3   2        2.34        2.13      1.20 o
  -5  -2   2      103.18      112.57      2.89 o
  -4  -2   2       35.38       35.99      0.56 o
  -3  -2   2        0.60        0.43      0.17 o
  -2  -2   2       19.44       15.44      0.47 o
  -1  -2   2      265.47      231.74      1.00 o
   0  -2   2     1092.76     1099.70      7.51 o
   1  -2   2      826.31      761.21      5.38 o
   2  -2   2      235.38      243.30      1.67 o
   3  -2   2        2.77        1.97      0.34 o
   4  -2   2       19.06       17.76      0.49 o
   5  -2   2        2.66        2.45      1.05 o
  -5  -1   2       35.21       37.90      1.07 o
  -4  -1   2        3.36        3.87      0.31 o
  -3  -1   2       59.24       62.94      0.66 o
  -2  -1   2      201.48      188.49      1.10 o
  -1  -1   2       23.19       24.57      0.40 o
   0  -1   2       35.73       44.51      0.32 o
   1  -1   2    27475.46    27696.23     72.20 o
   2  -1   2       14.18       14.27      0.87 o
   3  -1   2        4.49        3.36      0.31 o
   4  -1   2        4.96        5.28      0.50 o
   5  -1   2        0.36        1.21      0.66 o
  -5   0   2       36.28       38.43      0.70 o
  -4   0   2        1.96        2.00      0.23 o
  -3   0   2        9.71        9.96      0.23 o
  -2   0   2      135.64      134.21      1.13 o
  -1   0   2       26.77       24.78      0.74 o
   0   0   2     1279.42     1297.75     18.01 o
   1   0   2      354.03      327.84      0.84 o
   2   0   2        1.53        1.33      0.24 o
   3   0   2      144.68      136.68      1.71 o
   4   0   2        0.36        0.13      0.28 o
   5   0   2        0.43        1.56      1.13 o
  -5   1   2        8.40        4.95      1.01 o
  -4   1   2        0.04        0.35      0.46 o
  -3   1   2      109.73      110.84      1.28 o
  -2   1   2       63.98       65.77      0.50 o
  -1   1   2       18.53       21.61      1.39 o
   0   1   2     1045.38     1009.71      9.62 o
   1   1   2     7372.40     6828.25     54.64 o
   2   1   2        4.60        5.58      0.38 o
   3   1   2       16.11       13.97      0.26 o
   4   1   2       12.80       10.38      0.40 o
   5   1   2        0.08       -0.03      0.50 o
  -5   2   2        0.97        1.63      1.47 o
  -4   2   2        3.95        3.13      0.48 o
  -3   2   2      544.78      579.60      1.59 o
  -2   2   2      124.31      121.15      1.45 o
  -1   2   2      327.12      289.21      1.75 o
   0   2   2      272.49      294.48      1.57 o
   1   2   2      178.10      155.70      1.24 o
   2   2   2      293.17      249.52      0.80 o
   3   2   2        0.27        0.03      0.24 o
   4   2   2        5.55        4.97      0.43 o
   5   2   2        0.01        1.53      0.95 o
  -5   3   2        0.20       -0.29      1.50 o
  -4   3   2        9.68       10.12      0.42 o
  -3   3   2       94.83       92.81      0.68 o
  -2   3   2       21.80       22.28      0.86 o
  -1   3   2       19.29       15.55      0.72 o
   0   3   2     2505.68     2462.46     12.84 o
   1   3   2       96.71       95.74      0.76 o
   2   3   2       52.08       42.68      0.61 o
   3   3   2      694.96      721.84      4.03 o
   4   3   2        4.25        3.22      0.38 o
   5   3   2        0.00        0.65      1.01 o
  -5   4   2        0.62        0.54      1.84 o
  -4   4   2        0.21        0.56      0.88 o
  -3   4   2      141.59      154.13      1.31 o
  -2   4   2       26.27       24.54      0.73 o
  -1   4   2      164.24      168.57      1.05 o
   0   4   2      495.01      509.37      2.39 o
   1   4   2        3.98        6.60      0.61 o
   2   4   2      278.64      264.94      0.92 o
   3   4   2       74.23       74.33      0.74 o
   4   4   2        4.65        4.96      0.89 o
   5   4   2        3.24        2.79      0.87 o
  -5   5   2        0.02       -1.27      2.23 o
  -4   5   2        0.50        2.29      1.41 o
  -3   5   2        0.21        0.33      1.02 o
  -2   5   2       13.96       11.58      0.56 o
  -1   5   2        0.27        0.69      0.36 o
   0   5   2      290.62      302.90      3.04 o
   1   5   2       56.32       60.42      2.62 o
   2   5   2       25.60       34.07      0.75 o
   3   5   2        5.44        6.14      0.28 o
   4   5   2        0.28       -0.08      0.43 o
   5   5   2        0.45        0.26      0.99 o
  -4   6   2       23.23       27.19      1.62 o
  -3   6   2       13.29       14.67      1.26 o
  -2   6   2        5.43        5.67      0.41 o
  -1   6   2      265.10      296.86      3.62 o
   0   6   2      812.19      869.52      3.72 o
   1   6   2        0.96        0.18      0.69 o
   2   6   2       13.07       12.18      0.71 o
   3   6   2      168.87      166.89      0.85 o
   4   6   2       12.86       12.59      0.48 o
   5   6   2        0.04        0.52      0.79 o
  -4   7   2       33.15       38.08      2.00 o
  -3   7   2        7.70        7.18      1.23 o
  -2   7   2        9.36        9.60      1.10 o
  -1   7   2       17.02       17.18      0.89 o
   0   7   2       78.25       90.65      0.80 o
   1   7   2       11.77        8.13      0.82 o
   2   7   2        7.34        6.47      0.25 o
   3   7   2        8.24        6.63      0.40 o
   4   7   2        1.39        1.31      0.31 o
   5   7   2        8.53       10.11      0.72 o
  -4   8   2        7.46        9.78      2.10 o
  -3   8   2        0.34        0.04      1.54 o
  -2   8   2        0.98        1.31      0.92 o
  -1   8   2       11.88       12.42      0.48 o
   0   8   2        0.17        0.65      0.34 o
   1   8   2       53.35       53.98      0.79 o
   2   8   2     1055.86     1044.88      5.65 o
   3   8   2        0.57        0.61      0.42 o
   4   8   2        2.17        2.15      0.41 o
   5   8   2        1.14        2.80      1.03 o
  -3   9   2        4.80        3.04      1.58 o
  -2   9   2        1.92        2.45      0.86 o
  -1   9   2        9.57       10.00      0.76 o
   0   9   2        1.75        1.47      0.53 o
   1   9   2       22.31       19.53      0.54 o
   2   9   2       58.62       56.53      0.70 o
   3   9   2       28.64       28.55      0.92 o
   4   9   2        1.19        1.86      0.49 o
   5   9   2        0.10       -0.78      3.04 o
  -3  10   2        0.87        1.50      2.24 o
  -2  10   2        2.15        2.01      1.07 o
  -1  10   2        2.46        3.38      0.88 o
   0  10   2        0.55        1.11      0.67 o
   1  10   2      160.95      168.84      2.96 o
   2  10   2      425.02      425.03      3.91 o
   3  10   2        0.35        1.08      0.46 o
   4  10   2        0.22        0.06      0.27 o
   5  10   2        0.85        1.28      2.27 o
  -3  11   2        0.01        0.77      2.63 o
  -2  11   2       23.72       29.88      1.89 o
  -1  11   2        1.66        2.20      1.63 o
   0  11   2        2.82        2.62      1.26 o
   1  11   2        0.00       -0.02      1.36 o
   2  11   2        3.31        4.29      0.59 o
   3  11   2        1.01        1.89      0.57 o
   4  11   2        2.66        2.86      1.04 o
  -2  12   2        0.21       -0.10      0.34 o
  -1  12   2        4.57        4.78      1.97 o
   0  12   2        0.38        1.13      1.68 o
   1  12   2        0.36        1.37      1.53 o
   2  12   2        0.79        1.36      0.95 o
   3  12   2        3.04        4.79      0.63 o
   4  12   2       27.59       34.93      2.01 o
  -1  13   2        0.13        1.22      2.46 o
   0  13   2        0.74        1.36      1.80 o
   1  13   2        0.12        2.99      1.80 o
   2  13   2        0.70        0.34      1.66 o
   3  13   2        2.02        2.07      1.33 o
   0  14   2        0.10        1.40      2.48 o
   1  14   2        3.59        3.39      1.99 o
   2  14   2        3.65        4.30      2.05 o
  -2 -13   3       16.08       21.50      1.42 o
  -1 -13   3        1.27        2.88      1.98 o
   0 -13   3        0.10        1.08      2.01 o
  -3 -12   3        0.88        0.98      1.35 o
  -2 -12   3        6.47        7.86      1.23 o
  -1 -12   3        5.62        8.59      1.61 o
   0 -12   3       14.27       11.25      1.68 o
   1 -12   3        2.94        4.64      1.37 o
  -4 -11   3        0.12        0.26      1.70 o
  -3 -11   3        6.04        5.82      1.24 o
  -2 -11   3        1.28        0.92      1.04 o
  -1 -11   3        1.53        1.93      0.95 o
   0 -11   3       66.60       69.93      1.52 o
   1 -11   3       58.40       59.39      1.53 o
   2 -11   3        2.45        4.88      2.28 o
  -4 -10   3        0.00        1.32      1.34 o
  -3 -10   3        0.34       -0.15      0.47 o
  -2 -10   3        3.55        3.94      0.29 o
  -1 -10   3        0.03        1.01      0.38 o
   0 -10   3       49.62       49.63      1.10 o
   1 -10   3        1.58        1.07      1.09 o
   2 -10   3        0.00        1.87      1.00 o
   3 -10   3        0.28        2.47      2.46 o
  -5  -9   3        2.23        2.20      2.00 o
  -4  -9   3        1.87        2.59      1.12 o
  -3  -9   3        0.05        0.88      0.99 o
  -2  -9   3        7.10        5.60      0.35 o
  -1  -9   3       15.81       16.92      0.68 o
   0  -9   3       46.34       47.66      1.02 o
   1  -9   3        6.61        7.95      0.77 o
   2  -9   3        1.25        1.72      0.69 o
   3  -9   3        5.89        5.92      1.30 o
  -5  -8   3        0.54        1.70      0.90 o
  -4  -8   3       18.25       15.85      0.85 o
  -3  -8   3       99.96       91.93      1.12 o
  -2  -8   3        4.60        3.91      0.53 o
  -1  -8   3       74.31       72.38      0.61 o
   0  -8   3       22.80       22.80      0.51 o
   1  -8   3        1.20        1.64      0.48 o
   2  -8   3        2.53        2.71      0.57 o
   3  -8   3        2.08        2.16      0.69 o
  -5  -7   3        0.08        0.18      0.99 o
  -4  -7   3        1.68        1.72      0.38 o
  -3  -7   3        0.05        0.56      0.40 o
  -2  -7   3       45.11       49.99      0.53 o
  -1  -7   3       63.52       56.18      1.18 o
   0  -7   3        0.04        0.56      0.44 o
   1  -7   3        1.61        1.55      0.36 o
   2  -7   3        2.72        3.60      0.68 o
   3  -7   3       18.61       16.62      0.88 o
   4  -7   3        0.48        1.61      1.55 o
  -5  -6   3        0.02       -0.59      0.69 o
  -4  -6   3        7.58        5.99      0.39 o
  -3  -6   3        6.48        6.17      0.34 o
  -2  -6   3        0.03        0.83      0.35 o
  -1  -6   3      384.57      398.82      2.86 o
   0  -6   3       34.14       37.36      0.63 o
   1  -6   3        0.26        0.12      0.19 o
   2  -6   3        1.73        3.34      0.67 o
   3  -6   3       17.06       15.30      1.21 o
   4  -6   3        0.82        1.24      1.01 o
  -5  -5   3        0.45        0.74      0.72 o
  -4  -5   3       22.79       22.14      0.44 o
  -3  -5   3       12.80       13.85      0.51 o
  -2  -5   3       12.46       14.25      0.41 o
  -1  -5   3      302.49      312.44      2.84 o
   0  -5   3      107.46       97.04      2.31 o
   1  -5   3       13.40       11.52      0.51 o
   2  -5   3       12.32       13.98      0.51 o
   3  -5   3        0.09        0.54      0.64 o
   4  -5   3        0.00        0.15      1.00 o
  -5  -4   3        1.78        2.07      1.26 o
  -4  -4   3        4.41        4.55      0.35 o
  -3  -4   3        3.43        4.47      0.17 o
  -2  -4   3        2.13        3.28      0.23 o
  -1  -4   3     2296.81     2381.71      7.41 o
   0  -4   3        0.10        0.03      0.32 o
   1  -4   3       89.46       75.96      1.74 o
   2  -4   3       21.27       24.33      0.74 o
   3  -4   3        1.65        0.56      0.60 o
   4  -4   3        0.30        0.07      0.33 o
   5  -4   3        4.79        8.14      2.01 o
  -5  -3   3       24.42       25.81      1.38 o
  -4  -3   3       96.13       97.68      0.70 o
  -3  -3   3        3.21        3.59      0.24 o
  -2  -3   3       95.23       86.90      0.78 o
  -1  -3   3       78.36       87.16      0.55 o
   0  -3   3      194.97      189.03      0.78 o
   1  -3   3       16.51       14.69      0.47 o
   2  -3   3        0.02        0.91      0.42 o
   3  -3   3        1.93        1.96      0.37 o
   4  -3   3        0.26        0.73      0.66 o
   5  -3   3        5.52        7.64      2.08 o
  -5  -2   3        1.96        2.51      0.84 o
  -4  -2   3       42.68       42.91      0.58 o
  -3  -2   3        2.29        2.33      0.22 o
  -2  -2   3       38.39       41.50      0.36 o
  -1  -2   3      102.90      111.97      0.46 o
   0  -2   3      199.42      201.83      1.60 o
   1  -2   3      288.95      305.41      2.19 o
   2  -2   3     1230.18     1229.66      6.29 o
   3  -2   3        1.19        2.18      0.35 o
   4  -2   3        2.04        1.39      0.42 o
   5  -2   3        1.98        1.17      1.01 o
  -5  -1   3      180.38      193.55      1.87 o
  -4  -1   3        5.19        4.84      0.36 o
  -3  -1   3        1.16        1.39      0.20 o
  -2  -1   3      172.85      178.18      1.63 o
  -1  -1   3     1055.97     1025.36      5.56 o
   0  -1   3       43.93       51.25      0.37 o
   1  -1   3      930.70      873.14      3.22 o
   2  -1   3      198.71      198.01      5.11 o
   3  -1   3        2.61        2.87      0.31 o
   4  -1   3        0.47        0.16      0.44 o
   5  -1   3        0.33       -0.17      0.90 o
  -5   0   3       17.00       16.41      1.09 o
  -4   0   3       21.33       22.85      0.67 o
  -3   0   3        0.00        0.01      0.18 o
  -2   0   3        5.32        6.33      0.19 o
  -1   0   3      248.43      249.13      1.90 o
   0   0   3      164.52      176.59      4.36 o
   1   0   3     4673.66     4584.68     23.83 o
   2   0   3      122.29      126.33      0.74 o
   3   0   3        2.90        3.64      0.24 o
   4   0   3        3.77        3.07      0.35 o
   5   0   3        0.14       -0.24      0.67 o
  -5   1   3        5.27        5.37      1.38 o
  -4   1   3       10.04       10.54      0.47 o
  -3   1   3        8.66        8.29      0.35 o
  -2   1   3     1010.94     1097.37      2.99 o
  -1   1   3      228.85      230.64      1.85 o
   0   1   3      347.13      345.53      1.73 o
   1   1   3      742.37      729.29      5.08 o
   2   1   3     1045.48     1003.43      8.20 o
   3   1   3       19.22       17.88      0.57 o
   4   1   3       33.16       28.89      1.88 o
   5   1   3        0.06        1.05      0.99 o
  -5   2   3        0.52        0.43      1.52 o
  -4   2   3        0.01        0.54      0.49 o
  -3   2   3        5.58        4.87      0.36 o
  -2   2   3       39.22       35.90      0.81 o
  -1   2   3      135.49      152.20      1.60 o
   0   2   3      108.33      116.28      1.24 o
   1   2   3     3109.44     2927.44     11.06 o
   2   2   3       33.12       30.74      0.53 o
   3   2   3       89.54       86.50      0.86 o
   4   2   3      178.10      176.88      1.75 o
   5   2   3        0.10        1.81      0.96 o
  -5   3   3        0.80        1.31      1.73 o
  -4   3   3        9.76        9.66      0.89 o
  -3   3   3       61.25       69.66      1.36 o
  -2   3   3       15.33       18.00      0.70 o
  -1   3   3        6.78        6.41      0.65 o
   0   3   3      429.30      360.73      2.12 o
   1   3   3        0.55        0.39      0.26 o
   2   3   3      226.14      202.80      0.84 o
   3   3   3       56.84       54.18      1.06 o
   4   3   3       45.54       43.49      1.07 o
   5   3   3        0.01        0.69      0.93 o
  -5   4   3        0.07        0.18      1.96 o
  -4   4   3        1.09        2.55      1.32 o
  -3   4   3       40.07       41.19      0.82 o
  -2   4   3       59.55       57.12      0.74 o
  -1   4   3       95.29       80.46      1.36 o
   0   4   3      100.10      133.08      0.98 o
   1   4   3        6.86        9.63      0.70 o
   2   4   3       51.06       49.61      0.37 o
   3   4   3       28.06       24.88      0.45 o
   4   4   3        5.74        4.60      1.02 o
   5   4   3        0.39       -0.41      2.05 o
  -5   5   3        0.30        2.37      2.29 o
  -4   5   3        0.27        0.13      0.79 o
  -3   5   3       71.80       77.15      1.33 o
  -2   5   3       85.26       78.24      1.64 o
  -1   5   3       50.21       46.87      0.67 o
   0   5   3      486.74      548.61      8.61 o
   1   5   3        2.06        1.86      0.63 o
   2   5   3        0.16        0.98      0.26 o
   3   5   3        0.42        0.17      0.25 o
   4   5   3        2.37        3.00      0.44 o
   5   5   3        0.00       -0.50      0.76 o
  -4   6   3        0.04        1.21      1.72 o
  -3   6   3        2.49        2.64      1.21 o
  -2   6   3       19.19       18.47      0.54 o
  -1   6   3       54.06       47.89      2.29 o
   0   6   3     1303.06     1440.64      5.23 o
   1   6   3      134.47      140.08     14.63 o
   2   6   3       49.91       60.06      0.38 o
   3   6   3       84.20       81.09      0.56 o
   4   6   3        0.05        1.15      0.50 o
   5   6   3        0.71        0.66      0.84 o
  -4   7   3        0.06       -0.45      1.83 o
  -3   7   3        3.04        2.97      1.21 o
  -2   7   3       12.05       13.82      0.58 o
  -1   7   3      149.47      162.24      2.30 o
   0   7   3       26.15       31.99      1.21 o
   1   7   3        1.31        1.56      0.69 o
   2   7   3       27.74       26.79      0.66 o
   3   7   3      196.41      199.15      1.84 o
   4   7   3        0.43        0.27      0.27 o
   5   7   3        2.22        2.62      0.70 o
  -4   8   3       60.42       71.27      2.58 o
  -3   8   3        2.06        2.69      1.58 o
  -2   8   3        0.03       -0.71      1.05 o
  -1   8   3        3.17        3.90      0.62 o
   0   8   3       35.55       33.08      0.68 o
   1   8   3       10.69       13.22      0.67 o
   2   8   3      109.73      110.53      0.75 o
   3   8   3       41.34       42.08      0.59 o
   4   8   3        0.47        0.53      0.35 o
   5   8   3        4.40        6.42      1.22 o
  -3   9   3        1.31        2.18      1.88 o
  -2   9   3        0.41        0.35      0.56 o
  -1   9   3        1.87        0.69      0.71 o
   0   9   3        1.05        1.79      0.69 o
   1   9   3        0.03        0.41      0.62 o
   2   9   3      248.54      254.04      1.36 o
   3   9   3      133.87      135.99      0.98 o
   4   9   3        4.72        5.16      0.55 o
   5   9   3        0.34        0.95      1.96 o
  -3  10   3        0.57        0.75      1.83 o
  -2  10   3        2.68        2.08      0.99 o
  -1  10   3        2.77        2.26      0.84 o
   0  10   3        2.78        2.95      0.54 o
   1  10   3        4.80        4.66      0.93 o
   2  10   3      378.31      381.67      6.18 o
   3  10   3        6.36        4.86      0.47 o
   4  10   3        0.65        1.48      0.64 o
   5  10   3        1.02        1.74      2.12 o
  -3  11   3        1.22        0.31      2.53 o
  -2  11   3        0.06        0.21      4.89 o
  -1  11   3        7.52        9.71      1.59 o
   0  11   3       12.16       10.30      1.38 o
   1  11   3       69.34       66.35      1.66 o
   2  11   3        2.86        2.23      0.59 o
   3  11   3        8.37        8.87      0.55 o
   4  11   3        5.91        5.64      1.76 o
  -2  12   3       10.25       11.70      2.44 o
  -1  12   3       37.10       36.81      1.78 o
   0  12   3        0.14       -1.15      1.15 o
   1  12   3       10.35        9.28      1.32 o
   2  12   3        7.54       10.92      0.92 o
   3  12   3        0.03        1.60      0.69 o
   4  12   3        5.22        9.37      2.01 o
  -1  13   3        0.51        1.91      2.17 o
   0  13   3        4.33        3.72      2.06 o
   1  13   3        1.87        3.89      1.76 o
   2  13   3        4.12        5.58      1.74 o
   3  13   3        0.14        1.73      1.26 o
   0  14   3        0.22        0.28      2.44 o
   1  14   3       10.24       12.39      2.25 o
   2  14   3        3.04        4.96      2.04 o
  -1 -13   4        1.07        3.43      1.33 o
  -3 -12   4        0.07       -0.14      1.10 o
  -2 -12   4        0.01        1.50      1.31 o
  -1 -12   4        1.50        1.56      1.87 o
   0 -12   4        8.87        9.66      1.83 o
   1 -12   4       31.70       32.76      1.41 o
  -3 -11   4        2.96        4.38      1.32 o
  -2 -11   4        4.63        2.30      1.04 o
  -1 -11   4        0.07        0.43      1.57 o
   0 -11   4        3.01        4.05      1.40 o
   1 -11   4       70.95       67.47      1.92 o
   2 -11   4        0.22        1.16      2.27 o
  -4 -10   4        0.55        0.78      1.79 o
  -3 -10   4        1.04        1.82      1.20 o
  -2 -10   4       23.58       22.99      1.04 o
  -1 -10   4        8.86        6.97      0.80 o
   0 -10   4        3.74        4.15      0.86 o
   1 -10   4        9.87        8.60      0.94 o
   2 -10   4        0.03        0.03      0.28 o
  -4  -9   4       10.52        9.21      0.83 o
  -3  -9   4       63.29       55.52      0.98 o
  -2  -9   4       43.12       42.98      1.28 o
  -1  -9   4       24.82       21.60      0.53 o
   0  -9   4        5.12        5.40      0.89 o
   1  -9   4        2.22        3.01      1.00 o
   2  -9   4        0.27        1.01      0.73 o
   3  -9   4        2.73        4.65      1.45 o
  -4  -8   4        0.33        0.58      0.55 o
  -3  -8   4       12.25        8.04      0.61 o
  -2  -8   4        2.87        3.14      0.43 o
  -1  -8   4       17.62       16.36      0.69 o
   0  -8   4      135.20      136.63      2.40 o
   1  -8   4        2.69        3.42      0.82 o
   2  -8   4        0.62        0.85      0.70 o
   3  -8   4        5.40        5.03      1.16 o
  -5  -7   4        0.24        1.90      1.04 o
  -4  -7   4        2.30        2.91      0.41 o
  -3  -7   4       11.01        8.78      0.49 o
  -2  -7   4       10.59       12.40      0.50 o
  -1  -7   4      126.68      126.93      0.66 o
   0  -7   4       95.63      100.10      0.89 o
   1  -7   4        1.34        1.99      0.41 o
   2  -7   4        0.72        2.81      1.02 o
   3  -7   4       22.65       24.50      2.06 o
   4  -7   4        0.40       -0.26      1.06 o
  -5  -6   4        3.14        3.30      1.13 o
  -4  -6   4        9.82        9.90      0.42 o
  -3  -6   4        7.01        6.31      0.29 o
  -2  -6   4       24.88       29.88      0.79 o
  -1  -6   4       16.36       16.73      0.36 o
   0  -6   4      106.51      114.68      0.76 o
   1  -6   4       11.73       12.63      0.54 o
   2  -6   4        0.03        2.10      0.84 o
   3  -6   4        2.01        1.10      0.79 o
   4  -6   4        0.03       -0.04      0.59 o
  -5  -5   4        0.45        1.30      0.78 o
  -4  -5   4       76.04       76.21      1.11 o
  -3  -5   4        4.16        3.20      0.28 o
  -2  -5   4       35.24       30.29      0.48 o
  -1  -5   4       86.90       79.70      0.49 o
   0  -5   4        6.57        4.77      0.38 o
   1  -5   4       14.10       13.09      0.43 o
   2  -5   4        3.32        3.48      0.49 o
   3  -5   4        1.88        0.59      0.99 o
   4  -5   4        0.47       -0.18      0.59 o
  -5  -4   4       15.39       16.32      1.32 o
  -4  -4   4      105.75      104.88      1.56 o
  -3  -4   4       42.29       43.97      0.58 o
  -2  -4   4       43.29       47.55      0.40 o
  -1  -4   4      457.47      492.82      2.46 o
   0  -4   4      170.43      177.72      1.18 o
   1  -4   4       12.57       13.58      0.91 o
   2  -4   4        0.00        0.13      0.38 o
   3  -4   4        0.00       -0.42      0.49 o
   4  -4   4        0.03        0.40      0.63 o
   5  -4   4        0.15       -1.18      2.66 o
  -5  -3   4        0.55        0.91      1.34 o
  -4  -3   4       91.94       98.55      1.05 o
  -3  -3   4       56.08       58.68      0.49 o
  -2  -3   4        3.87        2.97      0.23 o
  -1  -3   4       32.41       43.66      0.55 o
   0  -3   4      200.99      191.30      0.56 o
   1  -3   4      177.52      181.83      2.51 o
   2  -3   4      163.12      157.47      2.41 o
   3  -3   4       16.30       20.71      0.65 o
   4  -3   4        1.94        2.41      0.53 o
   5  -3   4        4.44        4.88      2.15 o
  -5  -2   4        0.01       -0.91      1.35 o
  -4  -2   4      133.90      138.40      1.59 o
  -3  -2   4        0.16        0.02      0.12 o
  -2  -2   4       28.58       25.73      0.34 o
  -1  -2   4       31.02       24.76      0.43 o
   0  -2   4      220.47      212.95      0.93 o
   1  -2   4       21.84       16.02      0.32 o
   2  -2   4     3467.13     3356.16     23.18 o
   3  -2   4        2.39        0.33      0.47 o
   4  -2   4        1.54        1.40      0.44 o
   5  -2   4        0.01       -0.40      0.65 o
  -5  -1   4       39.75       38.21      1.06 o
  -4  -1   4      130.39      141.17      1.79 o
  -3  -1   4        5.93        6.49      0.36 o
  -2  -1   4       17.48       16.41      0.33 o
  -1  -1   4      202.49      196.37      1.96 o
   0  -1   4      213.58      199.52      1.04 o
   1  -1   4       71.50       82.12      0.57 o
   2  -1   4       74.72       75.55      0.98 o
   3  -1   4        0.11        0.31      0.30 o
   4  -1   4       10.96       11.57      0.44 o
   5  -1   4        0.62        0.94      1.29 o
  -5   0   4        0.45        1.81      1.40 o
  -4   0   4       27.79       28.95      1.15 o
  -3   0   4        9.15        9.85      0.36 o
  -2   0   4       43.30       58.21      0.87 o
  -1   0   4       62.96       69.85      0.65 o
   0   0   4      529.81      510.66      4.45 o
   1   0   4      428.34      395.12      1.80 o
   2   0   4     1266.95     1278.35     12.08 o
   3   0   4       16.60       16.78      0.31 o
   4   0   4        1.15        0.96      0.33 o
   5   0   4        3.98        2.52      1.10 o
  -5   1   4        1.54        1.51      1.44 o
  -4   1   4        8.77        9.09      0.66 o
  -3   1   4        1.55        1.75      0.44 o
  -2   1   4     1424.12     1540.93      6.11 o
  -1   1   4       94.11       98.05      1.37 o
   0   1   4       15.14       15.55      0.81 o
   1   1   4       16.38       16.56      0.32 o
   2   1   4       28.58       29.49      0.66 o
   3   1   4       44.00       42.18      1.07 o
   4   1   4        1.64        2.05      0.43 o
   5   1   4        1.38        2.15      1.12 o
  -5   2   4        0.61        1.16      1.61 o
  -4   2   4        0.15        0.94      0.85 o
  -3   2   4       18.18       16.92      0.60 o
  -2   2   4      765.57      754.27      6.38 o
  -1   2   4       11.25       14.81      0.96 o
   0   2   4       26.44       26.74      0.89 o
   1   2   4      839.38      833.52      5.10 o
   2   2   4       95.85       88.68      0.66 o
   3   2   4        0.58        0.50      0.28 o
   4   2   4      108.11      109.16      0.96 o
   5   2   4        1.17        2.69      1.56 o
  -5   3   4        0.98        1.95      1.80 o
  -4   3   4        0.00        0.75      0.96 o
  -3   3   4        1.41        1.68      0.55 o
  -2   3   4      575.52      636.14      2.75 o
  -1   3   4        0.67        0.99      0.74 o
   0   3   4      726.66      738.99      3.23 o
   1   3   4      329.56      334.22      1.40 o
   2   3   4        0.05        0.08      0.11 o
   3   3   4        8.74        8.80      0.35 o
   4   3   4        7.36        7.94      0.38 o
   5   3   4        1.38       -0.64      1.38 o
  -5   4   4        3.10        3.52      2.08 o
  -4   4   4        0.39        0.57      1.43 o
  -3   4   4        0.76        1.12      0.63 o
  -2   4   4        9.66        8.45      0.69 o
  -1   4   4       63.44       61.78      1.31 o
   0   4   4       20.61       17.77      0.89 o
   1   4   4        0.55        0.84      0.28 o
   2   4   4       51.05       51.66      0.48 o
   3   4   4       28.07       29.66      0.52 o
   4   4   4       15.94       16.96      0.61 o
   5   4   4        0.24       -0.39      1.56 o
  -5   5   4        0.37        0.43      2.39 o
  -4   5   4        1.02        1.46      1.61 o
  -3   5   4       30.99       26.96      2.03 o
  -2   5   4      131.39      128.64      0.85 o
  -1   5   4        0.38        0.53      0.38 o
   0   5   4      652.41      729.39      3.74 o
   1   5   4      685.77      722.11      3.23 o
   2   5   4        1.36        1.59      0.46 o
   3   5   4        5.24        4.99      0.34 o
   4   5   4       70.63       72.06      0.98 o
   5   5   4        1.04        1.46      0.82 o
  -4   6   4        4.63        5.61      1.82 o
  -3   6   4       67.13       75.18      1.97 o
  -2   6   4       10.19        9.73      0.39 o
  -1   6   4        0.63        0.46      0.20 o
   0   6   4        4.50        4.64      0.44 o
   1   6   4       14.06       14.54      6.35 o
   2   6   4       37.86       39.13      0.68 o
   3   6   4        0.57        1.09      0.22 o
   4   6   4        1.95        2.29      0.50 o
   5   6   4        0.38        0.72      0.88 o
  -4   7   4        5.22        4.00      2.00 o
  -3   7   4       62.55       74.99      2.13 o
  -2   7   4       10.87        8.63      0.79 o
  -1   7   4       42.18       35.07      0.88 o
   0   7   4       62.69       88.94      1.42 o
   1   7   4       31.95       33.84      1.09 o
   2   7   4       58.70       56.33      0.71 o
   3   7   4      401.40      407.07      2.41 o
   4   7   4        0.83       -0.01      0.44 o
   5   7   4        0.00        0.50      0.68 o
  -4   8   4        5.31        4.33      2.24 o
  -3   8   4      161.61      186.91      3.22 o
  -2   8   4       44.07       40.44      1.61 o
  -1   8   4        0.78        1.22      0.55 o
   0   8   4       78.16       74.03      1.00 o
   1   8   4       26.22       28.79      0.78 o
   2   8   4        4.75        4.41      0.51 o
   3   8   4       11.74       14.42      0.77 o
   4   8   4        9.89        7.87      0.75 o
   5   8   4        0.17        2.31      0.74 o
  -3   9   4       18.45       18.51      1.73 o
  -2   9   4        1.54        1.18      0.86 o
  -1   9   4       21.63       20.91      0.79 o
   0   9   4      101.96      105.15      1.40 o
   1   9   4        5.28        3.78      0.62 o
   2   9   4      236.13      239.59      1.00 o
   3   9   4      547.74      562.02      2.11 o
   4   9   4        2.17        1.89      0.51 o
   5   9   4        0.44        0.41     36.74 o
  -3  10   4        1.66        2.00      2.21 o
  -2  10   4        0.20        0.33     14.21 o
  -1  10   4       61.17       61.09      1.23 o
   0  10   4        8.21        7.90      0.57 o
   1  10   4        4.68        4.80      0.75 o
   2  10   4       25.61       20.63      0.77 o
   3  10   4        0.48        0.96      0.60 o
   4  10   4        0.05        0.37      0.98 o
   5  10   4        2.55        3.68      1.94 o
  -3  11   4        3.48        2.41      2.24 o
  -2  11   4        1.24        1.03      1.88 o
  -1  11   4        4.96        5.80      1.61 o
   0  11   4       12.13       11.50      0.77 o
   1  11   4        0.21       -0.20      0.87 o
   2  11   4        0.02        0.49      0.73 o
   3  11   4        0.72        0.69      0.65 o
   4  11   4        0.36        0.62      1.03 o
  -2  12   4        2.59        0.96      2.15 o
  -1  12   4       80.79       79.85      2.45 o
   0  12   4        0.03        0.17      1.20 o
   1  12   4        2.15        3.35      1.47 o
   2  12   4        1.29        0.92      0.95 o
   3  12   4        0.05        0.82      0.81 o
   4  12   4        1.08        3.57      1.76 o
  -1  13   4        0.00        3.09      2.28 o
   0  13   4        1.32        2.98      1.94 o
   1  13   4        2.28        2.19      1.82 o
   2  13   4       15.81       15.96      1.70 o
   3  13   4        3.02        2.88      0.95 o
   0  14   4        0.33        1.60      2.30 o
   1  14   4        0.07        1.64      2.30 o
   2  14   4        5.64        7.26      2.15 o
  -2 -12   5        2.94        4.83      1.43 o
  -1 -12   5        0.10        1.19      1.14 o
   0 -12   5        1.39        2.55      1.84 o
  -3 -11   5        0.38        0.27      0.87 o
  -2 -11   5        0.28        0.92      1.12 o
  -1 -11   5        0.55        1.75      0.99 o
   0 -11   5        0.16        2.95      1.49 o
   1 -11   5        6.24        6.90      1.63 o
  -4 -10   5        0.76        3.85      1.73 o
  -3 -10   5        2.52        1.42      1.20 o
  -2 -10   5        3.96        3.66      1.03 o
  -1 -10   5        0.15        0.52      0.79 o
   0 -10   5        3.60        3.70      0.97 o
   1 -10   5       33.62       33.76      1.11 o
   2 -10   5        0.02        1.04      0.97 o
  -4  -9   5        0.24        0.62      0.96 o
  -3  -9   5        8.88        6.70      0.79 o
  -2  -9   5       35.72       29.53      1.00 o
  -1  -9   5        5.72        6.41      0.79 o
   0  -9   5        2.92        2.88      0.67 o
   1  -9   5       14.27       12.41      1.18 o
   2  -9   5        0.33        0.38      1.38 o
   3  -9   5        0.79        0.52      1.09 o
  -4  -8   5        0.50        1.66      0.88 o
  -3  -8   5        0.00        0.75      0.83 o
  -2  -8   5        1.31        1.98      0.56 o
  -1  -8   5        3.97        3.78      0.51 o
   0  -8   5        0.27        0.95      0.51 o
   1  -8   5        1.14        1.76      0.57 o
   2  -8   5        0.29        1.02      0.73 o
   3  -8   5        0.47        0.28      0.49 o
  -5  -7   5        1.78        0.15      2.46 o
  -4  -7   5        0.02        0.34      0.36 o
  -3  -7   5       41.24       39.34      0.85 o
  -2  -7   5        0.77        0.53      0.37 o
  -1  -7   5       10.97        8.84      0.30 o
   0  -7   5      180.78      182.28      1.58 o
   1  -7   5        4.38        4.45      0.77 o
   2  -7   5        4.88        4.36      1.03 o
   3  -7   5        0.52        1.18      0.85 o
   4  -7   5        2.33        1.31      1.17 o
  -5  -6   5        1.21        0.70      1.16 o
  -4  -6   5        2.14        2.55      0.47 o
  -3  -6   5       41.64       40.45      0.75 o
  -2  -6   5        7.13        6.10      0.39 o
  -1  -6   5       20.80       17.85      0.45 o
   0  -6   5        8.52        8.58      0.35 o
   1  -6   5       90.10       87.75      0.86 o
   2  -6   5        0.11        0.93      0.72 o
   3  -6   5        0.09        0.07      0.38 o
   4  -6   5        0.03       -0.43      0.83 o
  -5  -5   5        6.07        6.98      0.86 o
  -4  -5   5        0.22        0.73      0.42 o
  -3  -5   5       15.33       15.63      0.42 o
  -2  -5   5        0.18        0.17      0.37 o
  -1  -5   5        8.27        7.03      0.20 o
   0  -5   5     1005.43     1012.88      2.93 o
   1  -5   5       17.74       16.23      0.43 o
   2  -5   5        4.65        4.29      0.45 o
   3  -5   5        0.15        0.11      0.73 o
   4  -5   5        0.57        0.46      0.77 o
  -5  -4   5        0.10        0.51      0.88 o
  -4  -4   5       34.44       30.75      0.47 o
  -3  -4   5       94.66       87.62      0.63 o
  -2  -4   5        1.51        1.75      0.18 o
  -1  -4   5        2.53        2.82      0.24 o
   0  -4   5       67.77       75.82      1.00 o
   1  -4   5       85.52       85.77      0.68 o
   2  -4   5       11.26       11.03      0.42 o
   3  -4   5        0.14        0.42      0.47 o
   4  -4   5        0.53       -0.22      0.34 o
  -5  -3   5        2.33        2.88      1.43 o
  -4  -3   5       42.13       42.94      0.62 o
  -3  -3   5      117.00      118.53      1.59 o
  -2  -3   5        6.62        4.96      0.20 o
  -1  -3   5        0.33        0.89      0.22 o
   0  -3   5      126.57      129.97      0.95 o
   1  -3   5        2.17        2.14      0.30 o
   2  -3   5       68.38       71.63      0.75 o
   3  -3   5      235.91      225.62      1.31 o
   4  -3   5        0.41       -0.50      0.69 o
   5  -3   5        0.24        0.71      1.59 o
  -5  -2   5        9.02        6.48      1.55 o
  -4  -2   5      651.13      683.25      3.28 o
  -3  -2   5       42.84       42.05      0.45 o
  -2  -2   5       18.25       17.28      0.50 o
  -1  -2   5      553.77      567.23      3.30 o
   0  -2   5      366.58      347.97      1.53 o
   1  -2   5       24.36       18.71      0.51 o
   2  -2   5       63.76       60.82      0.80 o
   3  -2   5       33.90       25.81      0.45 o
   4  -2   5        0.21        0.76      0.46 o
   5  -2   5        0.01       -0.18      0.41 o
  -5  -1   5        0.41        0.25      1.40 o
  -4  -1   5        9.31        9.47      0.51 o
  -3  -1   5       81.82       80.60      1.00 o
  -2  -1   5       26.57       25.40      0.81 o
  -1  -1   5       53.05       39.71      0.44 o
   0  -1   5        9.84       12.24      0.42 o
   1  -1   5       24.82       19.81      0.56 o
   2  -1   5     1536.57     1481.37     10.07 o
   3  -1   5       25.97       21.89      0.37 o
   4  -1   5        0.00        0.83      0.43 o
   5  -1   5        0.56        1.43      1.32 o
  -5   0   5        3.17        3.88      1.48 o
  -4   0   5       29.79       30.08      0.74 o
  -3   0   5       29.45       28.01      0.47 o
  -2   0   5        0.18        0.51      0.19 o
  -1   0   5     1627.32     1756.51     28.53 o
   0   0   5        6.87        5.13      0.28 o
   1   0   5      333.82      309.42      2.52 o
   2   0   5      369.65      374.94      1.82 o
   3   0   5       82.29       85.55      1.02 o
   4   0   5        6.34        4.45      0.34 o
   5   0   5        4.59        4.13      1.30 o
  -5   1   5        0.08        1.86      1.62 o
  -4   1   5        3.75        2.60      0.72 o
  -3   1   5        2.96        2.81      0.36 o
  -2   1   5      190.54      195.30      1.06 o
  -1   1   5      229.56      264.69      2.26 o
   0   1   5        0.15        0.37      0.65 o
   1   1   5       86.23       72.63      0.76 o
   2   1   5      180.19      161.37      0.94 o
   3   1   5        0.34        0.56      0.17 o
   4   1   5       11.68       11.78      0.45 o
   5   1   5       27.26       28.25      1.48 o
  -5   2   5       17.05       17.02      1.73 o
  -4   2   5        1.23        1.64      0.95 o
  -3   2   5       42.52       43.45      1.39 o
  -2   2   5      230.19      284.03      4.56 o
  -1   2   5      116.97      134.22      1.77 o
   0   2   5      285.33      301.00      2.20 o
   1   2   5      103.69       98.54      0.49 o
   2   2   5       21.97       19.64      0.25 o
   3   2   5       48.51       45.48      0.58 o
   4   2   5        1.84        2.14      0.48 o
   5   2   5       12.69       11.41      1.06 o
  -5   3   5       18.09       21.64      1.87 o
  -4   3   5        0.08        1.54      1.27 o
  -3   3   5        1.26        1.84      0.59 o
  -2   3   5      108.19      107.79      1.87 o
  -1   3   5      384.51      452.65      3.11 o
   0   3   5        0.52        1.09      0.99 o
   1   3   5        0.34        0.20      0.19 o
   2   3   5       78.50       68.84      0.77 o
   3   3   5        5.84        6.97      0.47 o
   4   3   5       42.87       39.10      0.53 o
   5   3   5        5.03        4.54      1.09 o
  -5   4   5        1.54        2.71      2.19 o
  -4   4   5        0.42       -0.08      3.32 o
  -3   4   5        0.69        0.66      0.72 o
  -2   4   5      137.50      131.19      2.22 o
  -1   4   5      275.60      288.22      2.65 o
   0   4   5       55.11       61.35      1.31 o
   1   4   5      545.19      590.92      2.13 o
   2   4   5       14.54       13.28      0.23 o
   3   4   5       24.51       22.72      0.49 o
   4   4   5        0.09       -0.49      0.49 o
   5   4   5        1.20        0.06      0.30 o
  -5   5   5        6.23        7.83      2.51 o
  -4   5   5        0.05       -0.18      0.47 o
  -3   5   5        2.92        5.17      1.14 o
  -2   5   5       13.78       12.91      0.36 o
  -1   5   5       63.66       67.70      1.42 o
   0   5   5       31.57       38.60      3.53 o
   1   5   5     1534.78     1658.06     10.62 o
   2   5   5       44.34       49.78      0.74 o
   3   5   5       17.21       17.89      0.60 o
   4   5   5       15.35       17.98      0.69 o
   5   5   5        0.89        1.18      0.90 o
  -4   6   5        0.10       -0.66      1.83 o
  -3   6   5       12.02       10.84      1.24 o
  -2   6   5        3.06        2.16      0.40 o
  -1   6   5       18.93       16.46      0.41 o
   0   6   5      132.34      169.55      1.32 o
   1   6   5      114.18      127.39      1.14 o
   2   6   5        0.19        0.07      0.16 o
   3   6   5       11.42        9.20      0.51 o
   4   6   5       72.36       71.57      0.93 o
   5   6   5        0.39        0.26      1.06 o
  -4   7   5        4.54        1.06      2.10 o
  -3   7   5      211.56      227.41      3.38 o
  -2   7   5        1.55        0.70      0.62 o
  -1   7   5       48.13       43.30      1.37 o
   0   7   5        3.53        3.30      0.39 o
   1   7   5       53.01       47.75      1.27 o
   2   7   5       20.72       25.03      0.61 o
   3   7   5       29.66       28.22      0.65 o
   4   7   5        6.16        5.73      0.99 o
   5   7   5        0.12        1.00      0.87 o
  -4   8   5        2.80        2.57      1.60 o
  -3   8   5       72.95       79.47      2.36 o
  -2   8   5       16.00       15.66      1.38 o
  -1   8   5       11.99       11.67      0.36 o
   0   8   5       16.68       13.81      1.83 o
   1   8   5       11.85       12.05      1.48 o
   2   8   5        6.57        6.91      0.78 o
   3   8   5      284.76      296.97      2.80 o
   4   8   5       89.01       92.76      2.68 o
   5   8   5        0.39        2.17      0.80 o
  -3   9   5       59.51       63.39      2.20 o
  -2   9   5        0.13        0.46      0.92 o
  -1   9   5       24.55       26.93      0.87 o
   0   9   5        0.99        1.26      0.80 o
   1   9   5        4.35        5.38      0.79 o
   2   9   5        5.75        5.13      0.49 o
   3   9   5      228.86      235.58      2.16 o
   4   9   5        7.43        7.00      0.86 o
   5   9   5        0.46        1.18      1.26 o
  -3  10   5        2.48        2.12      2.19 o
  -2  10   5        7.81        7.50      0.96 o
  -1  10   5        0.16        0.45      0.84 o
   0  10   5        0.05        0.69      0.66 o
   1  10   5        4.98        4.79      1.40 o
   2  10   5       71.77       79.76      1.06 o
   3  10   5        0.00        0.33      0.62 o
   4  10   5        7.78        5.20      0.88 o
  -2  11   5        7.92        7.91      2.08 o
  -1  11   5       44.06       42.68      1.88 o
   0  11   5       92.54       81.49      3.63 o
   1  11   5        0.01        0.78      0.92 o
   2  11   5        2.75        2.40      1.16 o
   3  11   5        0.02        1.58      0.73 o
   4  11   5        1.34        2.92      2.15 o
  -2  12   5        2.37        3.54      2.39 o
  -1  12   5        1.37        1.02      1.98 o
   0  12   5        8.52        7.32      0.92 o
   1  12   5        8.24        7.82      1.51 o
   2  12   5        2.56        5.47      1.39 o
   3  12   5       10.61        8.92      0.93 o
   4  12   5        0.07       -0.33      0.98 o
  -1  13   5        0.00        0.93      2.21 o
   0  13   5        4.84        4.89      1.91 o
   1  13   5        0.04        1.90      1.63 o
   2  13   5       14.47       20.14      1.71 o
   3  13   5        1.94        2.71      0.97 o
   0  14   5        1.72        3.72      2.28 o
   1  14   5        2.35        3.01      2.27 o
   2  14   5       20.90       25.21      2.03 o
  -2 -12   6        3.15        4.50      1.45 o
  -1 -12   6        3.18        3.92      1.34 o
   0 -12   6        0.62        1.60      2.10 o
  -3 -11   6        0.10        0.93      1.85 o
  -2 -11   6        0.05       -0.20      1.68 o
  -1 -11   6        3.28        5.13      1.16 o
   0 -11   6        2.55        2.62      1.59 o
   1 -11   6        0.26        1.72      1.35 o
  -3 -10   6        2.75        0.97      0.93 o
  -2 -10   6       20.33       15.21      1.26 o
  -1 -10   6        5.91        5.26      0.93 o
   0 -10   6        3.67        3.22      1.02 o
   1 -10   6        0.73        2.07      1.11 o
   2 -10   6        1.74        0.61      1.10 o
  -4  -9   6        2.18        2.10      1.13 o
  -3  -9   6        0.18        0.63      0.91 o
  -2  -9   6       10.10       10.28      0.74 o
  -1  -9   6        2.44        2.98      0.56 o
   0  -9   6        1.77        1.28      0.40 o
   1  -9   6       13.35       14.02      1.25 o
   2  -9   6        0.75        1.45      1.06 o
  -4  -8   6        1.27        1.95      0.94 o
  -3  -8   6        0.94        1.21      0.72 o
  -2  -8   6       44.18       42.40      1.31 o
  -1  -8   6        0.11        0.47      0.40 o
   0  -8   6        8.71        7.90      0.48 o
   1  -8   6       34.77       32.64      0.94 o
   2  -8   6        0.01       -0.08      1.56 o
   3  -8   6        0.01       -0.77      0.82 o
  -4  -7   6        4.31        6.70      0.99 o
  -3  -7   6       11.74       11.53      0.76 o
  -2  -7   6        0.62        0.45      0.40 o
  -1  -7   6        2.88        3.55      0.30 o
   0  -7   6        5.72        6.10      0.43 o
   1  -7   6        1.64        2.03      0.65 o
   2  -7   6        0.05        0.51      0.80 o
   3  -7   6        0.10        0.67      0.93 o
  -5  -6   6        5.75        8.23      2.39 o
  -4  -6   6        0.05        0.83      0.74 o
  -3  -6   6      102.42       99.60      1.01 o
  -2  -6   6        0.03        0.16      0.43 o
  -1  -6   6        8.48        8.80      0.29 o
   0  -6   6       36.37       33.68      0.40 o
   1  -6   6        7.83        6.76      0.73 o
   2  -6   6        1.14        1.48      0.58 o
   3  -6   6        0.22        0.16      0.34 o
   4  -6   6        0.79        1.37      1.14 o
  -5  -5   6        0.04        0.80      0.86 o
  -4  -5   6       25.33       25.00      0.58 o
  -3  -5   6       72.40       67.40      0.81 o
  -2  -5   6       42.39       45.68      0.56 o
  -1  -5   6       30.90       26.97      0.50 o
   0  -5   6      230.40      226.86      1.75 o
   1  -5   6       11.37        8.69      0.38 o
   2  -5   6       12.63       11.29      0.71 o
   3  -5   6        0.18        0.41      0.81 o
   4  -5   6        0.78        0.41      0.70 o
  -5  -4   6        0.59        1.68      1.01 o
  -4  -4   6        0.04        0.40      0.34 o
  -3  -4   6       14.45       17.53      0.59 o
  -2  -4   6       86.11       90.35      0.96 o
  -1  -4   6        0.67        0.62      0.22 o
   0  -4   6        1.82        1.88      0.17 o
   1  -4   6        7.17        6.09      0.32 o
   2  -4   6       31.97       30.05      0.55 o
   3  -4   6       46.46       46.54      0.95 o
   4  -4   6        0.04        1.19      0.76 o
  -5  -3   6        0.20        1.02      1.51 o
  -4  -3   6        6.25        6.32      0.44 o
  -3  -3   6      364.77      361.03      4.78 o
  -2  -3   6        0.16        0.69      0.18 o
  -1  -3   6       31.62       24.02      0.40 o
   0  -3   6       17.13       15.52      0.33 o
   1  -3   6       34.81       34.67      0.34 o
   2  -3   6        0.73        1.02      0.34 o
   3  -3   6      299.68      297.05      1.59 o
   4  -3   6        0.08        0.06      0.33 o
  -5  -2   6        1.06        0.53      1.60 o
  -4  -2   6       86.27       89.22      1.01 o
  -3  -2   6      135.27      149.94      2.15 o
  -2  -2   6        0.71        0.72      0.31 o
  -1  -2   6        0.71        1.53      0.26 o
   0  -2   6      199.82      193.86      1.52 o
   1  -2   6        0.40        0.02      0.17 o
   2  -2   6       14.07       14.81      0.46 o
   3  -2   6       55.83       55.42      1.14 o
   4  -2   6        0.02        0.67      0.61 o
   5  -2   6        0.21        0.98      1.03 o
  -5  -1   6        0.09        0.55      1.58 o
  -4  -1   6        0.88        1.77      0.56 o
  -3  -1   6       15.59       18.75      0.47 o
  -2  -1   6       29.17       30.08      0.42 o
  -1  -1   6       79.90       89.78      1.32 o
   0  -1   6        2.16        2.06      0.40 o
   1  -1   6       10.16       11.18      0.48 o
   2  -1   6       54.21       52.62      1.07 o
   3  -1   6      276.98      264.91      2.91 o
   4  -1   6        5.67        4.30      0.44 o
   5  -1   6        0.16       -0.34      1.32 o
  -5   0   6        2.33        1.56      1.65 o
  -4   0   6       27.18       24.23      0.67 o
  -3   0   6       31.64       32.31      0.51 o
  -2   0   6        7.42        9.13      0.28 o
  -1   0   6      402.35      489.67      3.55 o
   0   0   6       79.12       72.25      0.88 o
   1   0   6      112.95      104.92      0.75 o
   2   0   6        3.09        3.93      0.27 o
   3   0   6        0.14        0.30      0.39 o
   4   0   6        3.24        3.43      0.36 o
   5   0   6        0.67        1.36      1.29 o
  -5   1   6        0.29        1.21      1.81 o
  -4   1   6       21.99       22.40      0.96 o
  -3   1   6        0.45        0.40      0.45 o
  -2   1   6        2.88        3.28      0.22 o
  -1   1   6     1043.51     1126.06      4.77 o
   0   1   6        7.87        8.47      0.39 o
   1   1   6       36.00       37.09      0.50 o
   2   1   6      102.17       96.62      0.89 o
   3   1   6        0.57        0.73      0.19 o
   4   1   6        0.47        0.93      0.58 o
   5   1   6       15.46       17.75      1.62 o
  -5   2   6        2.83        1.35      1.91 o
  -4   2   6        0.86        1.12      1.37 o
  -3   2   6        0.33        0.81      0.43 o
  -2   2   6        6.94        7.34      0.22 o
  -1   2   6     1180.21     1271.59      5.20 o
   0   2   6       79.95       84.74      0.96 o
   1   2   6      141.62      144.06      0.76 o
   2   2   6        1.12        0.66      0.16 o
   3   2   6        3.28        4.13      0.33 o
   4   2   6        0.31       -0.25      0.58 o
   5   2   6        0.05       -1.00      1.04 o
  -5   3   6        4.64        3.89      2.09 o
  -4   3   6        5.24        5.12      1.43 o
  -3   3   6        0.10        1.20      0.81 o
  -2   3   6        2.05        1.80      0.26 o
  -1   3   6        1.20        1.29      0.84 o
   0   3   6      309.88      339.95      4.21 o
   1   3   6        4.72        4.79      0.30 o
   2   3   6       13.89       15.41      0.23 o
   3   3   6       15.09       14.41      0.49 o
   4   3   6        2.23        2.21      1.14 o
   5   3   6        6.89        4.70      1.04 o
  -5   4   6        4.21        4.88      2.24 o
  -4   4   6        0.27        1.13      1.59 o
  -3   4   6       20.42       22.80      1.39 o
  -2   4   6       33.83       29.39      1.00 o
  -1   4   6      275.57      311.37      2.88 o
   0   4   6       13.33       16.96      0.74 o
   1   4   6      305.05      345.96      1.90 o
   2   4   6      411.58      424.13      2.64 o
   3   4   6        0.56        0.15      0.26 o
   4   4   6        2.09        1.28      0.65 o
   5   4   6       10.83       10.86      1.08 o
  -4   5   6        0.99        0.92      1.77 o
  -3   5   6        8.56        8.90      1.06 o
  -2   5   6        1.18        1.23      0.32 o
  -1   5   6        0.42        0.52      0.83 o
   0   5   6        0.59        0.35      0.75 o
   1   5   6        0.06        1.31      0.39 o
   2   5   6       32.97       34.17      0.33 o
   3   5   6       22.16       19.99      1.05 o
   4   5   6        0.65        1.87      0.57 o
   5   5   6        0.78       -0.23      0.72 o
  -4   6   6        2.71        4.23      2.01 o
  -3   6   6        1.25        2.86      1.44 o
  -2   6   6      125.49      129.09      1.00 o
  -1   6   6       75.24       65.90      1.09 o
   0   6   6        5.77        5.26      0.83 o
   1   6   6      204.25      248.55      1.95 o
   2   6   6        2.74        2.89      0.40 o
   3   6   6       13.98       12.84      0.46 o
   4   6   6       88.29       98.19      1.99 o
   5   6   6        0.86        1.35      0.91 o
  -4   7   6        2.77        4.24      2.24 o
  -3   7   6       11.12        9.79      1.60 o
  -2   7   6      515.72      534.75      2.37 o
  -1   7   6       66.44       61.38      0.69 o
   0   7   6       66.58       74.73      1.24 o
   1   7   6       86.67       84.52      3.52 o
   2   7   6       11.49       12.06      0.41 o
   3   7   6        0.20        0.94      0.48 o
   4   7   6        1.99        3.30      0.77 o
   5   7   6        2.64        3.82      1.17 o
  -4   8   6        1.11        2.51      2.67 o
  -3   8   6       37.77       43.18      1.95 o
  -2   8   6       93.99      102.39      2.27 o
  -1   8   6        6.86        6.68      0.40 o
   0   8   6      142.67      150.73      1.60 o
   1   8   6      141.18      147.32      1.51 o
   2   8   6        0.29        0.34      0.21 o
   3   8   6      116.95      124.34      1.00 o
   4   8   6      258.81      256.68      3.38 o
   5   8   6        1.93        1.58      1.24 o
  -3   9   6       32.79       36.08      2.07 o
  -2   9   6        4.26        4.60      0.85 o
  -1   9   6       10.87       12.41      0.96 o
   0   9   6       89.90       77.33      1.86 o
   1   9   6        0.96        2.18      0.81 o
   2   9   6        0.09        1.07      0.51 o
   3   9   6       29.04       29.97      1.34 o
   4   9   6        0.02       -0.04      0.41 o
   5   9   6        0.01        0.99      1.33 o
  -3  10   6        0.52        1.37      2.34 o
  -2  10   6       16.69       14.66      1.41 o
  -1  10   6        0.47        0.51      0.49 o
   0  10   6       17.39       17.05      0.90 o
   1  10   6        0.16        0.54      1.01 o
   2  10   6        1.80        2.27      0.59 o
   3  10   6       15.18       14.18      0.68 o
   4  10   6        5.68        4.36      0.96 o
  -2  11   6        2.65        2.89      1.90 o
  -1  11   6        4.21        2.57      1.57 o
   0  11   6      184.59      162.92      3.12 o
   1  11   6        0.28        1.24      0.95 o
   2  11   6        0.18        1.02      1.21 o
   3  11   6        0.50        1.33      0.74 o
   4  11   6        0.04        0.66      1.12 o
  -2  12   6        0.01       -0.64      2.74 o
  -1  12   6       15.22       13.16      2.06 o
   0  12   6        3.06        4.49      1.29 o
   1  12   6        1.65        1.61      1.58 o
   2  12   6        7.60        5.40      1.48 o
   3  12   6       28.37       32.22      0.92 o
   4  12   6        0.51        0.74      1.87 o
  -1  13   6        2.15        4.19      2.50 o
   0  13   6        6.80        7.05      1.99 o
   1  13   6        0.07        1.49      1.92 o
   2  13   6        0.38        0.92      1.78 o
   3  13   6        5.84        5.70      1.03 o
   0  14   6        2.65        3.10      2.58 o
   1  14   6        0.11       -0.83      2.26 o
   2  14   6        4.30        5.68      2.21 o
  -2 -11   7        0.19        0.94      1.47 o
  -1 -11   7        1.65        0.09      0.82 o
   0 -11   7        0.27        0.55      1.20 o
  -3 -10   7        1.42        2.36      1.05 o
  -2 -10   7        0.51        0.38      1.47 o
  -1 -10   7       24.43       25.93      1.07 o
   0 -10   7        0.62        1.02      0.87 o
   1 -10   7        0.13        1.87      1.23 o
  -4  -9   7        8.03        7.94      1.22 o
  -3  -9   7        5.26        4.69      1.00 o
  -2  -9   7        1.50        2.43      0.82 o
  -1  -9   7        2.68        3.41      0.78 o
   0  -9   7        0.05        0.44      0.57 o
   1  -9   7        0.15        1.19      0.70 o
   2  -9   7        0.61        0.98      0.92 o
  -4  -8   7        5.18        8.34      1.22 o
  -3  -8   7        0.83        0.93      0.89 o
  -2  -8   7       31.43       30.75      0.85 o
  -1  -8   7        4.09        4.62      0.40 o
   0  -8   7        2.30        1.71      0.33 o
   1  -8   7       11.40       11.81      0.88 o
   2  -8   7        0.74        1.25      0.96 o
   3  -8   7        0.82        0.57      1.39 o
  -4  -7   7        3.90        6.30      1.04 o
  -3  -7   7        3.72        4.06      0.72 o
  -2  -7   7       44.55       42.93      0.98 o
  -1  -7   7       11.08       10.58      0.37 o
   0  -7   7        0.06        0.49      0.20 o
   1  -7   7        0.82        1.69      0.72 o
   2  -7   7       11.13       10.40      0.72 o
   3  -7   7        0.14        0.99      0.99 o
  -4  -6   7        5.14        6.76      1.00 o
  -3  -6   7        0.97        1.25      0.62 o
  -2  -6   7        1.65        2.64      0.53 o
  -1  -6   7        1.46        2.07      0.25 o
   0  -6   7        4.22        4.05      0.17 o
   1  -6   7      293.05      301.47      4.27 o
   2  -6   7        0.01        0.73      0.71 o
   3  -6   7        1.82        2.97      0.88 o
  -5  -5   7        2.37        3.53      1.25 o
  -4  -5   7        1.88        2.66      0.57 o
  -3  -5   7       11.54        9.05      0.34 o
  -2  -5   7       80.28       68.87      0.86 o
  -1  -5   7        0.03        0.82      0.23 o
   0  -5   7        4.60        3.91      0.35 o
   1  -5   7        7.92        7.16      0.53 o
   2  -5   7        0.01        0.34      0.44 o
   3  -5   7        3.51        3.88      0.79 o
   4  -5   7        0.07        1.22      1.11 o
  -5  -4   7        9.35       11.07      0.92 o
  -4  -4   7        1.71        2.76      0.55 o
  -3  -4   7       90.33       93.99      0.82 o
  -2  -4   7       72.51       73.19      0.53 o
  -1  -4   7        9.42       11.07      0.32 o
   0  -4   7        3.49        2.43      0.42 o
   1  -4   7       54.66       54.30      0.50 o
   2  -4   7        4.22        4.85      0.53 o
   3  -4   7        8.64        7.68      0.68 o
   4  -4   7       29.09       22.91      1.00 o
  -5  -3   7        2.43        3.16      1.25 o
  -4  -3   7        6.43        6.16      0.52 o
  -3  -3   7     1133.56     1152.00      6.61 o
  -2  -3   7       28.05       26.00      0.41 o
  -1  -3   7       18.50       15.13      0.25 o
   0  -3   7       78.05       82.98      0.56 o
   1  -3   7       47.85       46.40      0.54 o
   2  -3   7        2.92        2.24      0.40 o
   3  -3   7        2.90        4.02      0.36 o
   4  -3   7        5.66        5.17      0.74 o
  -5  -2   7        0.51       -0.10      0.25 o
  -4  -2   7        7.08        7.11      0.75 o
  -3  -2   7        0.05        0.57      0.65 o
  -2  -2   7       14.42       14.26      0.32 o
  -1  -2   7       38.95       41.70      0.54 o
   0  -2   7        0.52        0.83      0.28 o
   1  -2   7        0.71        0.73      0.21 o
   2  -2   7        0.09        1.35      0.38 o
   3  -2   7      332.29      328.16      4.03 o
   4  -2   7        7.16        5.95      1.02 o
   5  -2   7        0.10        1.39      1.27 o
  -5  -1   7        0.19        0.39      1.72 o
  -4  -1   7        5.30        6.41      0.68 o
  -3  -1   7      221.59      235.04      1.64 o
  -2  -1   7        1.08        0.98      0.27 o
  -1  -1   7        2.22        2.50      0.29 o
   0  -1   7      234.79      258.77      0.79 o
   1  -1   7        2.06        2.81      0.24 o
   2  -1   7       11.90       11.69      0.60 o
   3  -1   7       71.43       67.72      0.95 o
   4  -1   7        5.29        6.43      0.56 o
   5  -1   7        0.92        2.12      1.51 o
  -5   0   7        1.52        1.43      1.81 o
  -4   0   7        0.25        0.09      0.58 o
  -3   0   7       34.71       35.84      1.26 o
  -2   0   7        7.91        5.58      0.29 o
  -1   0   7       68.45       79.76      1.09 o
   0   0   7        5.58        5.57      0.26 o
   1   0   7       27.32       22.24      0.35 o
   2   0   7        3.49        3.91      0.28 o
   3   0   7        0.51        0.27      0.49 o
   4   0   7        0.06        0.38      0.41 o
   5   0   7        1.19        1.77      1.41 o
  -5   1   7        0.36        2.10      2.01 o
  -4   1   7       76.38       75.68      1.77 o
  -3   1   7        1.09        0.56      0.51 o
  -2   1   7       43.37       42.59      0.68 o
  -1   1   7      879.25     1008.59      4.82 o
   0   1   7      232.20      254.74      2.35 o
   1   1   7        3.23        2.84      0.28 o
   2   1   7       44.80       44.95      0.78 o
   3   1   7        0.28        0.70      0.35 o
   4   1   7        2.29        1.82      0.61 o
   5   1   7        0.02        0.31      1.00 o
  -5   2   7        1.14        3.15      2.15 o
  -4   2   7       51.10       50.33      1.92 o
  -3   2   7        0.11        0.42      0.46 o
  -2   2   7       28.73       35.74      0.44 o
  -1   2   7        5.31        5.09      0.82 o
   0   2   7      237.42      248.89      1.23 o
   1   2   7       61.26       60.15      0.49 o
   2   2   7       23.96       21.23      0.34 o
   3   2   7        1.63        0.50      0.29 o
   4   2   7        0.65        1.09      0.55 o
   5   2   7       12.08        9.76      2.38 o
  -5   3   7        0.30        0.23      0.59 o
  -4   3   7        0.20        0.55      1.57 o
  -3   3   7        8.95       10.49      0.46 o
  -2   3   7        0.35        0.64      0.30 o
  -1   3   7      107.76       95.09      1.74 o
   0   3   7      103.44       68.50     23.10 o
   1   3   7      141.23      143.67      0.79 o
   2   3   7      280.85      314.47      2.31 o
   3   3   7        0.29        1.09      0.46 o
   4   3   7        5.28        5.13      0.79 o
   5   3   7        0.98       -0.01      0.62 o
  -4   4   7       28.35       27.33      1.67 o
  -3   4   7        6.55        4.82      1.26 o
  -2   4   7        7.52        8.54      0.41 o
  -1   4   7      115.26      111.69      1.90 o
   0   4   7      103.35      125.06      1.85 o
   1   4   7       29.80       29.00      0.44 o
   2   4   7      388.93      394.27      1.76 o
   3   4   7       20.33       21.36      0.62 o
   4   4   7        0.06        0.18      0.75 o
   5   4   7        0.11        0.47      1.13 o
  -4   5   7        1.59        2.66      1.68 o
  -3   5   7        0.14        0.76      1.18 o
  -2   5   7       48.71       42.20      0.56 o
  -1   5   7        0.66        0.76      0.66 o
   0   5   7       35.54       36.44      1.55 o
   1   5   7      101.84      124.57      0.77 o
   2   5   7       92.33      102.32      0.57 o
   3   5   7        2.06        2.84      1.32 o
   4   5   7        0.00        1.35      0.58 o
   5   5   7       15.05       16.71      0.99 o
  -4   6   7        2.53        2.74      2.01 o
  -3   6   7       21.56       20.75      1.56 o
  -2   6   7      605.33      611.51      4.84 o
  -1   6   7       25.86       22.93      0.88 o
   0   6   7      101.95      103.64      1.28 o
   1   6   7        0.02        1.10      0.78 o
   2   6   7        6.20        5.73      0.34 o
   3   6   7        4.93        3.81      0.23 o
   4   6   7        1.87        3.47      1.06 o
   5   6   7        0.43        3.34      2.40 o
  -4   7   7        0.64        2.28      2.11 o
  -3   7   7       10.86       13.40      1.73 o
  -2   7   7       59.17       54.92      0.90 o
  -1   7   7       56.72       52.77      1.69 o
   0   7   7        0.47        0.04      0.14 o
   1   7   7        0.03       -0.03      0.73 o
   2   7   7        2.93        3.07      0.43 o
   3   7   7        6.33        6.83      0.37 o
   4   7   7      138.89      150.73      1.82 o
   5   7   7       30.29       31.82      1.56 o
  -4   8   7        0.20        0.17      1.15 o
  -3   8   7        5.69        6.95      1.70 o
  -2   8   7      249.46      227.50     22.70 o
  -1   8   7        0.95        1.16      0.56 o
   0   8   7        1.60        0.91      0.63 o
   1   8   7        0.98        0.65      0.68 o
   2   8   7        0.36        0.54      0.47 o
   3   8   7        7.44        6.98      0.57 o
   4   8   7       76.40       79.35      2.14 o
   5   8   7        2.41        2.24      1.31 o
  -3   9   7        0.14        3.17      2.03 o
  -2   9   7        9.53        9.24      0.90 o
  -1   9   7       39.96       38.94      1.39 o
   0   9   7        5.36        4.26      1.08 o
   1   9   7        0.06        1.35      0.72 o
   2   9   7       20.27       19.75      2.03 o
   3   9   7       37.85       43.13      1.57 o
   4   9   7       12.78       10.43      0.93 o
   5   9   7        4.38        2.50      1.40 o
  -3  10   7        0.63        0.56      2.42 o
  -2  10   7        0.02        0.57      1.54 o
  -1  10   7       29.48       28.57      0.56 o
   0  10   7       75.28       64.80      2.67 o
   1  10   7      162.31      150.57      1.72 o
   2  10   7        5.30        5.41      0.66 o
   3  10   7        1.74        1.94      0.72 o
   4  10   7        1.21        1.42      1.43 o
  -2  11   7        0.38        1.31      1.85 o
  -1  11   7        7.25        6.62      1.41 o
   0  11   7        0.09        0.63      1.78 o
   1  11   7       39.37       38.78      1.72 o
   2  11   7        5.22        3.90      0.72 o
   3  11   7        4.95        3.81      0.83 o
   4  11   7        9.65       10.77      1.48 o
  -2  12   7        1.99        3.14      2.57 o
  -1  12   7        0.06        1.55      2.18 o
   0  12   7        6.36        5.82      1.75 o
   1  12   7        7.63        4.96      1.62 o
   2  12   7        1.05        2.50      0.85 o
   3  12   7        6.73        8.60      0.95 o
  -1  13   7        0.16        0.44      2.24 o
   0  13   7        3.06        1.34      2.18 o
   1  13   7        5.58        6.10      1.81 o
   2  13   7        3.85        5.00      1.82 o
   3  13   7       12.65       16.66      1.38 o
   0  14   7       16.13       17.24      2.64 o
   1  14   7        1.43        0.10      2.17 o
   2  14   7        0.53       -1.19      1.54 o
  -1 -11   8        2.67        2.29      1.45 o
  -2 -10   8        2.86        2.20      1.44 o
  -1 -10   8        2.04        2.20      0.99 o
   0 -10   8        0.07        1.15      0.97 o
   1 -10   8        0.21        2.11      0.99 o
  -3  -9   8        0.05        0.46      1.06 o
  -2  -9   8        0.48       -0.09      0.58 o
  -1  -9   8       16.14       15.08      0.84 o
   0  -9   8        1.53        3.21      0.81 o
   1  -9   8        1.16        3.93      0.84 o
   2  -9   8        2.68        2.52      1.35 o
  -4  -8   8        0.14        1.26      1.41 o
  -3  -8   8        0.12        0.66      1.04 o
  -2  -8   8        3.04        3.29      0.82 o
  -1  -8   8        7.72        6.89      0.46 o
   0  -8   8        0.47        1.16      0.59 o
   1  -8   8        0.20        1.12      0.68 o
   2  -8   8        0.20        0.72      1.05 o
  -4  -7   8        4.22        4.48      1.18 o
  -3  -7   8        2.27        4.13      0.82 o
  -2  -7   8       42.09       42.26      1.57 o
  -1  -7   8        7.07        6.10      0.39 o
   0  -7   8        0.26        0.77      0.36 o
   1  -7   8        0.51        1.86      0.57 o
   2  -7   8       11.16        7.65      0.77 o
   3  -7   8        0.03        2.04      1.11 o
  -4  -6   8        0.40        0.69      1.13 o
  -3  -6   8       19.47       19.33      0.88 o
  -2  -6   8       26.46       21.33      1.16 o
  -1  -6   8        0.15        1.19      0.30 o
   0  -6   8        2.36        3.16      0.39 o
   1  -6   8       13.39       13.09      0.51 o
   2  -6   8        0.89        1.35      0.68 o
   3  -6   8        0.25        0.29      0.94 o
  -4  -5   8        5.01        4.85      0.97 o
  -3  -5   8        0.08        0.35      0.47 o
  -2  -5   8       11.26        8.31      0.54 o
  -1  -5   8       18.11       16.45      0.59 o
   0  -5   8        1.36        1.42      0.36 o
   1  -5   8        0.10        0.46      0.23 o
   2  -5   8        2.30        1.84      0.37 o
   3  -5   8        0.34        0.50      0.85 o
   4  -5   8        7.36        8.86      1.06 o
  -5  -4   8        0.17        0.80      1.79 o
  -4  -4   8        0.02        0.90      0.69 o
  -3  -4   8        8.17        8.37      0.60 o
  -2  -4   8      390.76      395.10      2.77 o
  -1  -4   8        2.35        3.36      0.36 o
   0  -4   8        0.07        0.52      0.33 o
   1  -4   8        8.20        7.27      0.68 o
   2  -4   8       18.35       17.58      0.99 o
   3  -4   8        0.38        2.39      0.77 o
   4  -4   8       28.63       27.70      0.88 o
  -5  -3   8        0.08       -0.15      1.41 o
  -4  -3   8        0.48        0.17      0.32 o
  -3  -3   8       42.43       47.45      0.49 o
  -2  -3   8       99.18      109.29      1.54 o
  -1  -3   8        0.43        0.61      0.16 o
   0  -3   8        3.33        2.70      0.32 o
   1  -3   8       17.34       15.95      0.79 o
   2  -3   8        2.39        2.90      0.63 o
   3  -3   8        2.67        3.36      0.67 o
   4  -3   8       24.89       25.67      0.77 o
  -5  -2   8        0.50        1.25      1.30 o
  -4  -2   8        3.59        4.74      1.28 o
  -3  -2   8        0.02        0.40      0.94 o
  -2  -2   8       43.61       48.35      0.48 o
  -1  -2   8        0.97        1.04      0.26 o
   0  -2   8        0.50        1.58      0.29 o
   1  -2   8        4.14        3.05      0.29 o
   2  -2   8        0.90        0.84      0.44 o
   3  -2   8        9.21        7.58      0.76 o
   4  -2   8       46.40       38.30      0.76 o
  -4  -1   8       11.54       12.31      0.72 o
  -3  -1   8       90.75       92.46      2.40 o
  -2  -1   8      177.90      179.42      1.16 o
  -1  -1   8       14.36       13.82      0.37 o
   0  -1   8       95.26       99.16      0.86 o
   1  -1   8       57.98       55.44      0.83 o
   2  -1   8        7.22        8.41      0.52 o
   3  -1   8        7.98        6.18      0.81 o
   4  -1   8        0.61        0.36      1.08 o
  -5   0   8        0.50        1.84      2.09 o
  -4   0   8        0.65        1.11      0.73 o
  -3   0   8      119.69      124.52      2.11 o
  -2   0   8       42.77       43.39      0.70 o
  -1   0   8       17.39       18.65      0.46 o
   0   0   8     1112.39     1137.22      3.30 o
   1   0   8       21.93       22.48      0.44 o
   2   0   8        0.00        0.20      0.25 o
   3   0   8        1.98        2.19      0.58 o
   4   0   8        0.06        0.13      0.70 o
   5   0   8        0.07       -0.17      6.57 o
  -5   1   8        0.04       -1.32      2.10 o
  -4   1   8        3.17        2.96      0.74 o
  -3   1   8        0.32        0.35      0.72 o
  -2   1   8        0.91        0.34      0.23 o
  -1   1   8       19.40       23.39      1.12 o
   0   1   8      213.81      245.35      1.92 o
   1   1   8       24.24       26.59      0.97 o
   2   1   8       68.99       71.25      0.84 o
   3   1   8        2.89        3.54      0.39 o
   4   1   8        0.00       -0.06      0.18 o
   5   1   8        0.03       -0.23      0.81 o
  -5   2   8        0.05       -1.46      1.68 o
  -4   2   8        4.64        2.81      0.79 o
  -3   2   8        2.03        1.29      0.56 o
  -2   2   8        4.26        4.13      0.28 o
  -1   2   8       24.91       25.62      1.19 o
   0   2   8        5.04        3.60      1.72 o
   1   2   8       19.19       15.51      0.42 o
   2   2   8        1.49        2.12      0.25 o
   3   2   8       22.68       20.71      0.85 o
   4   2   8        0.00       -0.06      0.20 o
   5   2   8        0.24        1.11      1.18 o
  -4   3   8       12.86       10.60      1.79 o
  -3   3   8        5.28        4.24      0.80 o
  -2   3   8       28.27       30.33      1.38 o
  -1   3   8        0.03        0.82      0.52 o
   0   3   8      211.07      212.14      2.35 o
   1   3   8        8.60        9.52      0.41 o
   2   3   8       84.03       86.40      0.79 o
   3   3   8       47.41       42.58      2.18 o
   4   3   8        1.79        1.82      0.95 o
   5   3   8        0.03        1.40      1.05 o
  -4   4   8       44.33       40.30      1.93 o
  -3   4   8        0.03        0.00      0.27 o
  -2   4   8       25.43       22.15      0.89 o
  -1   4   8       46.51       49.44      1.30 o
   0   4   8        4.06        4.91      0.64 o
   1   4   8       21.01       19.06      0.42 o
   2   4   8        5.99        6.82      0.27 o
   3   4   8        3.53        3.87      0.35 o
   4   4   8        3.00        3.71      1.04 o
   5   4   8        0.01        0.19      1.28 o
  -4   5   8        1.21        2.97      2.06 o
  -3   5   8        4.01        4.18      1.17 o
  -2   5   8       13.41       12.13      1.10 o
  -1   5   8      298.17      297.31      2.22 o
   0   5   8       65.19       66.57      1.68 o
   1   5   8        1.11        1.66      0.34 o
   2   5   8      171.81      179.08      1.26 o
   3   5   8        1.55        1.24      0.58 o
   4   5   8        2.27        3.90      0.57 o
   5   5   8       10.99       12.38      1.09 o
  -4   6   8        1.21        1.72      1.97 o
  -3   6   8        2.07        2.94      1.59 o
  -2   6   8        4.89        3.99      1.25 o
  -1   6   8      466.59      453.02     14.97 o
   0   6   8       26.81       27.82      0.87 o
   1   6   8       51.67       60.30      0.86 o
   2   6   8       24.74       22.00      0.89 o
   3   6   8        5.71        4.54      1.00 o
   4   6   8        0.20        1.79      0.64 o
   5   6   8        6.01        9.05      2.47 o
  -4   7   8        0.08        1.53      2.52 o
  -3   7   8        2.43        1.78      1.81 o
  -2   7   8      107.42      108.01      2.45 o
  -1   7   8      129.53      126.55      2.34 o
   0   7   8       13.31       13.97      0.64 o
   1   7   8       67.28       70.26      1.21 o
   2   7   8       48.58       50.17      0.90 o
   3   7   8        0.14        0.75      0.37 o
   4   7   8       32.29       33.14      0.99 o
   5   7   8       65.67       74.20      5.74 o
  -3   8   8        6.99        6.89      1.82 o
  -2   8   8      132.41      139.54      1.98 o
  -1   8   8       14.68       14.03      0.59 o
   0   8   8        3.94        5.30      0.77 o
   1   8   8        9.64        7.13      1.42 o
   2   8   8        2.45        2.54      0.61 o
   3   8   8        0.41        1.21      0.57 o
   4   8   8       16.98       18.22      0.79 o
   5   8   8        0.69        0.88      1.37 o
  -3   9   8        0.11        1.89      2.13 o
  -2   9   8        0.27        1.47      1.75 o
  -1   9   8       48.15       45.62      1.56 o
   0   9   8       16.44       15.88      0.75 o
   1   9   8        8.47        6.25      1.35 o
   2   9   8        1.05        1.47      0.60 o
   3   9   8        0.00        0.66      0.69 o
   4   9   8       23.79       19.24      1.75 o
  -3  10   8        2.80        1.65      2.66 o
  -2  10   8       11.25       11.89      1.74 o
  -1  10   8        6.27        4.83      1.61 o
   0  10   8       11.39       11.16      0.87 o
   1  10   8      182.68      153.15      1.80 o
   2  10   8        3.36        4.42      1.01 o
   3  10   8        1.23        2.09      0.77 o
   4  10   8        0.94        0.53      1.08 o
  -2  11   8        2.01        2.37      2.34 o
  -1  11   8        0.19        0.98      1.89 o
   0  11   8       43.42       39.49      1.98 o
   1  11   8       15.20       13.50      1.35 o
   2  11   8        0.05        1.84      0.81 o
   3  11   8        4.16        4.60      0.87 o
   4  11   8       10.28       10.39      1.45 o
  -1  12   8        1.73        1.76      2.29 o
   0  12   8        4.29        1.90      1.75 o
   1  12   8       15.84       14.14      1.70 o
   2  12   8        0.14        1.78      0.95 o
   3  12   8        0.11        1.23      1.06 o
  -1  13   8        0.00        1.15      2.26 o
   0  13   8        3.59        3.47      2.29 o
   1  13   8        4.73        5.95      1.91 o
   2  13   8        0.24        1.89      1.08 o
   3  13   8        0.27        0.08      2.66 o
   1  14   8        2.75        1.16      2.50 o
  -2 -10   9        1.65        1.48      1.22 o
  -1 -10   9        2.79        3.50      1.15 o
   0 -10   9        0.33        0.94      1.09 o
  -3  -9   9        3.11        4.72      1.38 o
  -2  -9   9        0.31        0.84      0.98 o
  -1  -9   9       10.38       10.74      0.83 o
   0  -9   9        0.72        1.08      0.93 o
   1  -9   9        0.15        1.53      1.32 o
  -3  -8   9        1.70        0.24      0.84 o
  -2  -8   9        0.17        0.85      0.82 o
  -1  -8   9        9.43        8.42      0.68 o
   0  -8   9        0.27        1.02      0.76 o
   1  -8   9        0.34        0.98      0.62 o
   2  -8   9        1.02        3.79      1.86 o
  -4  -7   9        1.28        2.27      1.42 o
  -3  -7   9        0.10        1.74      1.11 o
  -2  -7   9        9.16        8.13      0.66 o
  -1  -7   9        2.65        1.83      0.60 o
   0  -7   9        0.81        1.42      0.47 o
   1  -7   9        0.34        0.93      0.67 o
   2  -7   9       33.01       30.91      1.69 o
  -4  -6   9        5.38        7.45      1.32 o
  -3  -6   9        4.92        6.54      1.02 o
  -2  -6   9        0.86        1.26      0.63 o
  -1  -6   9       10.52       11.21      0.45 o
   0  -6   9        4.08        4.94      0.44 o
   1  -6   9        0.64        1.56      0.59 o
   2  -6   9        1.63        0.22      0.68 o
   3  -6   9        0.09        0.68      1.00 o
  -4  -5   9        9.10        9.64      1.35 o
  -3  -5   9        0.17        1.25      0.86 o
  -2  -5   9       78.96       79.92      2.57 o
  -1  -5   9       46.98       48.24      1.10 o
   0  -5   9        1.85        2.55      0.36 o
   1  -5   9        5.34        4.24      0.42 o
   2  -5   9       22.17       20.64      0.74 o
   3  -5   9        0.04        0.33      0.94 o
  -4  -4   9        1.69        3.30      1.04 o
  -3  -4   9        4.23        5.09      0.51 o
  -2  -4   9      741.26      783.34      3.36 o
  -1  -4   9       36.60       32.90      0.75 o
   0  -4   9        2.70        3.34      0.33 o
   1  -4   9       16.90       17.97      0.42 o
   2  -4   9        3.70        4.07      0.67 o
   3  -4   9        4.51        5.10      0.79 o
   4  -4   9        0.00        2.41      1.17 o
  -4  -3   9        3.08        5.06      0.97 o
  -3  -3   9        0.97        1.77      0.37 o
  -2  -3   9        7.62        8.19      0.43 o
  -1  -3   9        6.58        6.83      0.35 o
   0  -3   9       16.05       13.30      0.86 o
   1  -3   9        2.14        2.50      0.42 o
   2  -3   9        0.03        0.27      0.51 o
   3  -3   9        0.35        0.63      0.96 o
   4  -3   9       49.52       47.74      1.16 o
  -4  -2   9        0.13        0.04      1.41 o
  -3  -2   9        0.95        0.78      0.37 o
  -2  -2   9      403.49      418.41      3.49 o
  -1  -2   9       11.71       10.60      0.28 o
   0  -2   9        0.87        1.67      0.28 o
   1  -2   9       66.17       62.21      0.62 o
   2  -2   9        1.81        1.81      0.38 o
   3  -2   9        0.59        0.36      0.43 o
   4  -2   9        8.70        9.52      0.94 o
  -4  -1   9        0.54        0.78      1.01 o
  -3  -1   9        1.93        2.28      0.48 o
  -2  -1   9       16.47       17.55      0.69 o
  -1  -1   9       12.86       13.22      0.43 o
   0  -1   9       21.06       19.41      0.34 o
   1  -1   9        9.11        9.63      0.51 o
   2  -1   9        4.15        4.12      0.38 o
   3  -1   9        2.96        2.89      0.54 o
   4  -1   9        9.30        6.13      1.11 o
  -5   0   9        0.00        0.43      2.41 o
  -4   0   9        1.04        1.84      0.80 o
  -3   0   9      136.93      133.38      1.76 o
  -2   0   9       36.55       33.40      0.61 o
  -1   0   9        1.06        1.28      0.32 o
   0   0   9      344.96      378.14      2.32 o
   1   0   9       26.31       26.59      0.49 o
   2   0   9        0.07        0.63      0.36 o
   3   0   9        2.59        2.20      0.59 o
   4   0   9        0.87        0.51      0.93 o
  -4   1   9        4.18        2.96      1.16 o
  -3   1   9       66.26       54.46      0.66 o
  -2   1   9       24.11       29.49      1.04 o
  -1   1   9       27.82       27.28      1.30 o
   0   1   9       11.61       11.80      0.42 o
   1   1   9        5.75        4.91      0.41 o
   2   1   9        1.08        2.23      0.88 o
   3   1   9        3.21        3.20      0.49 o
   4   1   9        0.01        0.09      0.31 o
   5   1   9        0.14       -0.17      1.04 o
  -4   2   9        0.50        1.48      1.59 o
  -3   2   9        3.18        2.66      0.65 o
  -2   2   9       15.89       18.56      0.52 o
  -1   2   9       14.41       16.58      0.78 o
   0   2   9       27.37       29.60      0.98 o
   1   2   9        6.34        5.45      0.54 o
   2   2   9        7.55        7.44      0.36 o
   3   2   9       88.21       88.63      2.45 o
   4   2   9        0.02        0.04      0.33 o
   5   2   9        0.20        0.88      1.18 o
  -4   3   9        3.98        4.69      1.97 o
  -3   3   9       85.88       76.10      1.05 o
  -2   3   9       10.00        8.03      1.15 o
  -1   3   9        3.55        2.71      0.71 o
   0   3   9       49.87       49.68      0.77 o
   1   3   9       13.27       12.97      0.45 o
   2   3   9        2.49        3.39      0.29 o
   3   3   9       33.90       34.11      1.52 o
   4   3   9        0.97        1.48      0.88 o
   5   3   9        0.18        0.76      1.45 o
  -4   4   9        0.37        1.17      1.99 o
  -3   4   9        4.20        2.51      0.74 o
  -2   4   9        5.19        6.17      0.96 o
  -1   4   9       65.83       63.48      1.23 o
   0   4   9        0.16        0.48      0.59 o
   1   4   9        3.15        2.86      0.38 o
   2   4   9       13.79       17.96      0.48 o
   3   4   9       61.81       62.13      0.79 o
   4   4   9        0.01        1.02      0.75 o
   5   4   9        0.16        1.79      1.32 o
  -4   5   9        1.49        3.70      2.25 o
  -3   5   9        9.34        6.48      1.79 o
  -2   5   9       18.79       20.14      1.42 o
  -1   5   9      681.37      647.90      6.47 o
   0   5   9        4.47        4.13      0.61 o
   1   5   9       87.42       83.35      0.73 o
   2   5   9        0.18        0.20      0.33 o
   3   5   9        1.67        1.49      0.28 o
   4   5   9        0.92        2.14      1.11 o
   5   5   9        0.27        3.70      1.70 o
  -4   6   9        0.02        1.45      2.43 o
  -3   6   9        9.68        8.39      1.57 o
  -2   6   9       29.53       27.25      1.56 o
  -1   6   9       25.78       29.50      1.36 o
   0   6   9       14.06       14.18      0.81 o
   1   6   9        0.78        1.64      0.38 o
   2   6   9        0.04        0.36      0.24 o
   3   6   9        0.60        0.09      0.49 o
   4   6   9        2.67        3.33      0.87 o
   5   6   9       42.01       52.83      2.18 o
  -4   7   9        0.40       -0.01      0.05 o
  -3   7   9        1.28        1.83      1.60 o
  -2   7   9        5.25        4.16      0.67 o
  -1   7   9      800.39      792.46      5.62 o
   0   7   9       10.82        7.81      0.86 o
   1   7   9        0.73        1.59      0.50 o
   2   7   9        0.21        0.73      0.57 o
   3   7   9        0.74        0.74      0.26 o
   4   7   9        2.70        3.32      0.91 o
   5   7   9       11.79       14.49      2.13 o
  -3   8   9        4.93        6.03      2.27 o
  -2   8   9        3.25        4.66      1.37 o
  -1   8   9        1.59        1.14      0.68 o
   0   8   9       62.60       55.70      1.86 o
   1   8   9        1.94        2.34      0.77 o
   2   8   9        4.82        6.16      0.66 o
   3   8   9        7.63        5.85      0.43 o
   4   8   9       12.63       14.02      1.44 o
  -3   9   9        0.56        2.47      2.59 o
  -2   9   9        1.56        3.46      1.93 o
  -1   9   9        0.21        0.43      0.63 o
   0   9   9       29.62       25.74      0.97 o
   1   9   9      122.98      122.05      1.14 o
   2   9   9      107.82      106.08      1.66 o
   3   9   9        0.45        1.25      0.75 o
   4   9   9        1.12        1.26      1.06 o
  -2  10   9        1.76        4.16      1.45 o
  -1  10   9        2.86        2.98      1.42 o
   0  10   9       18.80       19.37      0.94 o
   1  10   9       11.78       13.67      1.38 o
   2  10   9       26.20       29.09      0.95 o
   3  10   9        6.87        6.84      0.88 o
   4  10   9        1.26        0.32      1.35 o
  -2  11   9        2.03        3.74      2.50 o
  -1  11   9        2.32        3.05      2.04 o
   0  11   9        1.48        2.07      1.02 o
   1  11   9       27.41       17.76      1.54 o
   2  11   9       16.03       13.39      0.90 o
   3  11   9        2.91        5.24      0.97 o
   4  11   9        3.38        2.89      1.30 o
  -1  12   9        1.02        0.96      2.40 o
   0  12   9        0.88        1.18      1.99 o
   1  12   9        5.71        3.92      1.81 o
   2  12   9       12.01       11.37      0.96 o
   3  12   9        3.55        3.83      1.52 o
   0  13   9        3.75        5.15      2.23 o
   1  13   9       18.84       20.99      2.20 o
   2  13   9        1.76        3.47      1.20 o
  -2  -9  10        0.25        0.04      0.50 o
  -1  -9  10        3.11        4.17      0.98 o
   0  -9  10        1.89        2.01      1.03 o
  -3  -8  10        1.88        3.71      1.40 o
  -2  -8  10        0.13        0.44      0.97 o
  -1  -8  10        1.86        1.53      0.80 o
   0  -8  10        0.42        0.38      0.74 o
   1  -8  10        0.48        0.57      1.25 o
  -3  -7  10        0.13        1.76      1.34 o
  -2  -7  10        0.37        1.26      0.78 o
  -1  -7  10        5.15        4.41      0.57 o
   0  -7  10        1.27        1.92      0.61 o
   1  -7  10        0.01        0.54      0.80 o
   2  -7  10        2.15        3.71      1.39 o
  -4  -6  10        6.38        7.27      1.38 o
  -3  -6  10        9.37        9.14      1.19 o
  -2  -6  10        1.63        2.33      0.84 o
  -1  -6  10       16.77       18.97      0.54 o
   0  -6  10       18.84       17.42      0.52 o
   1  -6  10        0.15        0.80      0.66 o
   2  -6  10        5.52        3.39      0.80 o
  -4  -5  10        1.07        0.93      1.36 o
  -3  -5  10        0.00        0.15      1.34 o
  -2  -5  10        8.72        9.28      0.68 o
  -1  -5  10      248.64      244.77      4.13 o
   0  -5  10        0.73        1.49      0.45 o
   1  -5  10        0.16        0.52      0.49 o
   2  -5  10        1.94        1.12      0.69 o
   3  -5  10        1.91        2.56      1.03 o
  -4  -4  10        0.40        1.26      1.19 o
  -3  -4  10        0.04        0.32      0.74 o
  -2  -4  10       10.88       13.53      0.47 o
  -1  -4  10       22.14       27.10      0.69 o
   0  -4  10        7.26        8.94      0.47 o
   1  -4  10        0.68        0.72      0.66 o
   2  -4  10        2.87        3.11      0.84 o
   3  -4  10        0.09        0.41      0.92 o
  -4  -3  10        2.72        4.18      1.08 o
  -3  -3  10        3.67        3.31      0.42 o
  -2  -3  10       28.67       28.92      0.55 o
  -1  -3  10       26.88       29.84      0.82 o
   0  -3  10        0.39        1.66      0.42 o
   1  -3  10        0.94        1.21      0.52 o
   2  -3  10        0.44        1.04      0.55 o
   3  -3  10        0.43       -0.03      0.78 o
   4  -3  10        1.31        1.73      1.32 o
  -4  -2  10        1.33        0.79      1.62 o
  -3  -2  10        3.48        3.84      0.42 o
  -2  -2  10       69.15       72.48      1.12 o
  -1  -2  10       81.95       81.10      0.73 o
   0  -2  10        0.00        0.16      0.23 o
   1  -2  10        2.38        3.04      0.44 o
   2  -2  10        5.98        6.44      0.46 o
   3  -2  10        2.06        2.74      0.65 o
   4  -2  10        5.15        3.21      1.11 o
  -4  -1  10        0.28        0.40      1.48 o
  -3  -1  10        7.17        7.51      0.57 o
  -2  -1  10      136.71      136.83      1.49 o
  -1  -1  10        1.82        2.09      0.32 o
   0  -1  10        2.56        2.25      0.28 o
   1  -1  10      229.35      234.54      2.04 o
   2  -1  10        0.97        1.62      0.43 o
   3  -1  10        0.01        0.64      0.83 o
   4  -1  10        0.65       -0.47      1.13 o
  -4   0  10        0.34        1.91      1.13 o
  -3   0  10        0.15        0.70      0.53 o
  -2   0  10        0.02        0.06      0.16 o
  -1   0  10       34.99       33.63      0.47 o
   0   0  10       25.15       25.14      0.41 o
   1   0  10       77.57       79.18      0.72 o
   2   0  10        2.38        2.74      0.66 o
   3   0  10        4.26        4.84      0.62 o
   4   0  10        0.20        0.58      0.98 o
  -4   1  10        0.22        1.42      1.08 o
  -3   1  10        1.02        0.82      0.47 o
  -2   1  10        6.40        9.30      0.52 o
  -1   1  10       49.70       50.06      0.71 o
   0   1  10        0.23        0.32      0.22 o
   1   1  10       28.43       28.03      0.86 o
   2   1  10        0.14        0.65      0.31 o
   3   1  10        0.83        1.42      1.17 o
   4   1  10        6.75        5.96      0.90 o
  -4   2  10        0.06        1.66      2.09 o
  -3   2  10       39.78       31.60      1.34 o
  -2   2  10       21.94       21.89      1.62 o
  -1   2  10       16.25       13.55      1.72 o
   0   2  10        2.06        2.06      0.36 o
   1   2  10       10.64       11.73      0.45 o
   2   2  10        0.97        0.48      0.87 o
   3   2  10        3.55        4.45      1.14 o
   4   2  10        3.78        4.69      1.20 o
  -4   3  10        0.57        1.81      2.05 o
  -3   3  10       87.26       73.70      2.17 o
  -2   3  10        0.01        0.61      0.52 o
  -1   3  10       16.41       14.38      0.93 o
   0   3  10      146.86      147.05      1.20 o
   1   3  10        7.73        6.33      0.36 o
   2   3  10        0.02        0.38      0.42 o
   3   3  10        5.12        5.40      0.68 o
   4   3  10        2.13        4.62      1.12 o
  -4   4  10        0.08        0.62      2.16 o
  -3   4  10        2.48        2.71      0.67 o
  -2   4  10       10.63       12.35      1.17 o
  -1   4  10       29.12       25.60      1.01 o
   0   4  10      196.10      211.28      2.85 o
   1   4  10       22.25       21.21      0.56 o
   2   4  10        4.28        3.48      0.84 o
   3   4  10       62.33       56.97      0.85 o
   4   4  10        0.10        3.34      0.89 o
  -4   5  10        0.23        1.70      2.44 o
  -3   5  10        0.80        2.68      1.71 o
  -2   5  10       11.68       11.44      1.40 o
  -1   5  10        4.96        2.79      1.17 o
   0   5  10      256.01      254.25      2.58 o
   1   5  10        3.90        4.32      0.41 o
   2   5  10       27.81       28.93      0.56 o
   3   5  10        3.77        3.37      0.34 o
   4   5  10        0.14        3.70      1.75 o
  -4   6  10        0.51        1.22      2.72 o
  -3   6  10        0.00       -0.09      1.29 o
  -2   6  10       15.79        9.95      1.50 o
  -1   6  10      176.20      194.84      2.98 o
   0   6  10      227.71      237.32      2.65 o
   1   6  10        2.25        3.11      0.77 o
   2   6  10       19.28       19.97      0.58 o
   3   6  10        2.60        3.74      0.40 o
   4   6  10        0.11        1.59      1.61 o
  -3   7  10        1.21        1.13      2.13 o
  -2   7  10        6.07        5.99      1.35 o
  -1   7  10      203.75      209.50      3.16 o
   0   7  10        0.00       -0.72      0.72 o
   1   7  10        1.08        1.39      0.51 o
   2   7  10        1.13        1.85      0.51 o
   3   7  10        0.62        0.78      0.34 o
   4   7  10        0.47        0.05      1.05 o
  -3   8  10        2.30        1.48      1.95 o
  -2   8  10        0.46        1.82      1.43 o
  -1   8  10        0.16        0.49      1.56 o
   0   8  10       33.37       32.24      1.63 o
   1   8  10       18.70       19.65      0.75 o
   2   8  10       12.41       12.06      0.61 o
   3   8  10        1.05        1.46      0.38 o
   4   8  10        0.07       -0.06      0.22 o
  -3   9  10        1.32        2.07      2.38 o
  -2   9  10        5.59        4.05      2.09 o
  -1   9  10        3.81        2.56      1.41 o
   0   9  10        5.88        6.22      1.48 o
   1   9  10        0.82        1.83      1.32 o
   2   9  10       57.92       47.71      1.11 o
   3   9  10        1.90        3.05      1.13 o
   4   9  10        0.64       -0.17      0.54 o
  -2  10  10        3.73        4.36      2.39 o
  -1  10  10        7.41        5.21      1.96 o
   0  10  10        0.42        1.01      1.48 o
   1  10  10       28.21       26.11      1.60 o
   2  10  10       20.33       17.64      1.56 o
   3  10  10        0.41        0.66      0.95 o
   4  10  10        0.33       -0.15      1.11 o
  -2  11  10       11.93       15.14      2.38 o
  -1  11  10        2.28        3.28      1.56 o
   0  11  10        2.67        3.33      1.87 o
   1  11  10        9.79        7.11      1.22 o
   2  11  10       11.95       11.56      0.92 o
   3  11  10        0.58        1.05      1.55 o
  -1  12  10        0.00        1.54      2.59 o
   0  12  10        0.10       -0.80      2.20 o
   1  12  10        3.04        5.13      1.96 o
   2  12  10        3.21        3.84      1.22 o
   3  12  10        0.43        1.97      1.64 o
   0  13  10        0.07        0.39      2.23 o
   1  13  10        3.05        5.05      2.30 o
   2  13  10        4.06        4.44      1.24 o
  -2  -8  11        0.00        0.69      1.23 o
  -1  -8  11        0.71        0.38      0.78 o
   0  -8  11        0.63        1.81      1.05 o
   1  -8  11        0.23        0.06      1.92 o
  -3  -7  11        5.83        8.31      1.47 o
  -2  -7  11        0.09        0.45      0.95 o
  -1  -7  11        3.83        3.99      0.83 o
   0  -7  11        3.73        4.03      0.67 o
   1  -7  11        0.03        1.02      1.43 o
  -3  -6  11        3.25        5.05      1.31 o
  -2  -6  11        2.90        3.46      0.89 o
  -1  -6  11       20.13       19.19      1.19 o
   0  -6  11        1.04        1.44      0.80 o
   1  -6  11        2.15        2.95      1.21 o
   2  -6  11        1.02        1.75      1.60 o
  -3  -5  11        2.00        2.06      1.18 o
  -2  -5  11        0.02        0.52      0.57 o
  -1  -5  11      217.37      239.31      2.89 o
   0  -5  11        2.41        4.30      0.62 o
   1  -5  11        0.23        1.26      0.88 o
   2  -5  11        0.04        0.56      0.73 o
  -4  -4  11        2.36        3.33      1.43 o
  -3  -4  11        1.47        1.81      0.79 o
  -2  -4  11        0.00        0.67      0.51 o
  -1  -4  11       21.43       25.41      1.62 o
   0  -4  11        1.65        2.72      0.51 o
   1  -4  11        2.01        3.51      0.74 o
   2  -4  11        1.65        2.73      0.60 o
   3  -4  11        0.05        0.20      0.63 o
  -4  -3  11        1.16        2.26      1.25 o
  -3  -3  11        1.61        1.32      0.76 o
  -2  -3  11        1.30        1.14      0.27 o
  -1  -3  11      263.49      269.28      5.96 o
   0  -3  11        0.86        1.46      0.55 o
   1  -3  11        1.12        1.64      0.87 o
   2  -3  11        7.13        5.60      0.53 o
   3  -3  11        0.15        0.67      0.82 o
  -4  -2  11        3.58        5.09      1.25 o
  -3  -2  11        0.39        1.18      0.48 o
  -2  -2  11        3.39        3.24      0.44 o
  -1  -2  11        3.13        3.08      0.34 o
   0  -2  11        1.50        1.64      0.41 o
   1  -2  11        1.59        2.87      0.62 o
   2  -2  11        0.31        1.83      0.50 o
   3  -2  11        0.49        0.55      0.82 o
  -4  -1  11        0.04        0.08      0.46 o
  -3  -1  11        8.04       11.18      0.71 o
  -2  -1  11       45.75       45.51      0.92 o
  -1  -1  11       23.48       24.01      0.42 o
   0  -1  11        8.05        7.35      0.35 o
   1  -1  11       68.92       71.10      1.57 o
   2  -1  11       13.64       13.14      1.10 o
   3  -1  11        0.23        0.74      0.86 o
   4  -1  11        0.18        1.21      1.14 o
  -4   0  11        0.32        0.13      0.92 o
  -3   0  11        2.03        0.96      0.62 o
  -2   0  11       42.69       36.20      0.69 o
  -1   0  11        3.42        4.23      0.43 o
   0   0  11        2.40        2.14      0.33 o
   1   0  11        0.51        0.18      0.39 o
   2   0  11        1.85        2.40      0.56 o
   3   0  11        0.04        0.63      0.57 o
   4   0  11        0.31        1.04      1.01 o
  -4   1  11        1.53        2.33      1.46 o
  -3   1  11        1.64        1.25      0.55 o
  -2   1  11       22.23       18.61      0.72 o
  -1   1  11       62.02       68.93      1.00 o
   0   1  11       23.63       24.80      0.44 o
   1   1  11       23.78       21.54      1.25 o
   2   1  11        2.88        4.00      0.56 o
   3   1  11        1.02        2.39      0.72 o
   4   1  11       12.42       11.99      1.03 o
  -4   2  11        0.11        1.31      2.06 o
  -3   2  11        2.44        1.35      0.50 o
  -2   2  11      119.11      110.44      1.32 o
  -1   2  11       35.54       36.05      2.35 o
   0   2  11        3.56        4.08      0.39 o
   1   2  11       47.97       45.60      1.03 o
   2   2  11        0.00        0.88      0.54 o
   3   2  11        0.42        1.34      0.89 o
   4   2  11        0.77        4.06      0.96 o
  -4   3  11        0.28        0.74      2.06 o
  -3   3  11        1.29        1.91      0.81 o
  -2   3  11        5.54        2.86      0.64 o
  -1   3  11        4.32        3.40      0.99 o
   0   3  11       15.94       16.06      0.74 o
   1   3  11        8.60        9.20      0.45 o
   2   3  11        0.13       -0.23      0.42 o
   3   3  11        8.07        8.68      0.66 o
   4   3  11       19.81       20.20      1.87 o
  -4   4  11        1.51        1.09      2.15 o
  -3   4  11        6.04        4.79      0.79 o
  -2   4  11       12.71        7.04      1.45 o
  -1   4  11       23.92       22.95      1.42 o
   0   4  11      335.09      334.86      4.29 o
   1   4  11        4.92        5.18      0.39 o
   2   4  11        9.19        7.87      0.49 o
   3   4  11        0.76        1.34      0.51 o
   4   4  11        0.15        2.21      0.77 o
  -4   5  11        0.00       -1.00      2.77 o
  -3   5  11        0.15        1.34      1.98 o
  -2   5  11       21.98       17.67      1.41 o
  -1   5  11        4.85        1.49      1.25 o
   0   5  11        1.32        4.21      1.33 o
   1   5  11        5.58        6.32      0.59 o
   2   5  11        1.98        1.71      0.43 o
   3   5  11        0.36        0.13      0.21 o
   4   5  11        0.29        1.67      1.63 o
  -3   6  11        6.04        5.33      1.94 o
  -2   6  11        0.14        0.15      1.65 o
  -1   6  11        9.70        7.47      1.23 o
   0   6  11      862.13      881.76      5.76 o
   1   6  11        0.48        0.91      0.58 o
   2   6  11        0.02        0.70      0.43 o
   3   6  11        0.00        0.82      0.75 o
   4   6  11        0.74        0.89      1.69 o
  -3   7  11        3.05        4.38      2.07 o
  -2   7  11        4.31        6.20      1.57 o
  -1   7  11       20.59       15.26      1.38 o
   0   7  11        3.02        4.80      1.30 o
   1   7  11       19.53       18.03      1.27 o
   2   7  11        2.08        3.08      0.48 o
   3   7  11        2.06        2.06      0.49 o
   4   7  11        1.79        3.51      1.98 o
  -3   8  11        0.71        1.76      2.76 o
  -2   8  11        0.00       -0.50      1.54 o
  -1   8  11        0.32        0.94      1.56 o
   0   8  11       13.41       12.72      1.46 o
   1   8  11       10.66        9.41      1.03 o
   2   8  11       46.41       47.98      1.31 o
   3   8  11       27.96       24.84      1.07 o
   4   8  11        0.00       -1.30      1.31 o
  -2   9  11        9.20       14.04      2.33 o
  -1   9  11        0.56        0.97      1.50 o
   0   9  11        0.03        0.03      1.56 o
   1   9  11       10.07       12.43      0.82 o
   2   9  11        5.00        5.24      0.77 o
   3   9  11        5.83        5.91      1.55 o
   4   9  11        1.61        0.78      2.11 o
  -2  10  11        0.18        2.15      2.67 o
  -1  10  11       17.43       16.72      2.16 o
   0  10  11        4.68        3.84      1.87 o
   1  10  11        0.57        2.46      1.70 o
   2  10  11       55.18       52.23      1.24 o
   3  10  11        9.06        6.99      1.61 o
  -1  11  11        6.44        5.02      2.39 o
   0  11  11        3.96        0.98      2.02 o
   1  11  11        5.76        4.18      1.79 o
   2  11  11        1.97        1.82      1.06 o
   3  11  11        5.33        4.45      1.74 o
   0  12  11        0.19        1.40      2.50 o
   1  12  11        3.85        2.76      2.26 o
   2  12  11        7.59        8.18      1.29 o
  -2  -7  12        4.19        4.15      1.22 o
  -1  -7  12        0.89        2.68      1.41 o
   0  -7  12        3.84        4.87      0.88 o
   1  -7  12        1.80        1.19      1.92 o
  -2  -6  12        0.46        1.66      1.04 o
  -1  -6  12        0.00        0.74      0.92 o
   0  -6  12       76.61       74.61      1.46 o
   1  -6  12        0.88        1.91      1.16 o
  -3  -5  12        0.44        0.70      1.11 o
  -2  -5  12        0.98        1.58      0.93 o
  -1  -5  12        0.42        1.77      0.72 o
   0  -5  12        7.67        8.16      0.89 o
   1  -5  12        0.02        0.16      0.94 o
   2  -5  12        0.04        2.03      1.49 o
  -3  -4  12        0.78        2.02      0.94 o
  -2  -4  12        2.54        2.25      0.66 o
  -1  -4  12       34.77       36.61      0.88 o
   0  -4  12       27.47       27.00      0.93 o
   1  -4  12        0.98        1.90      0.84 o
   2  -4  12        0.00        1.82      0.80 o
  -3  -3  12        0.20        1.25      0.85 o
  -2  -3  12        1.03        1.82      0.58 o
  -1  -3  12       42.90       45.37      1.74 o
   0  -3  12       29.24       28.75      0.83 o
   1  -3  12        0.01        0.92      0.75 o
   2  -3  12        1.16        3.05      0.57 o
   3  -3  12        1.09        1.87      0.93 o
  -4  -2  12        0.13        1.87      1.33 o
  -3  -2  12        0.16        1.49      0.77 o
  -2  -2  12        1.01        0.88      0.52 o
  -1  -2  12       16.62       15.53      0.42 o
   0  -2  12        0.21        0.36      0.30 o
   1  -2  12        0.81        0.90      0.74 o
   2  -2  12       44.15       44.76      1.28 o
   3  -2  12        0.08        0.72      0.79 o
  -4  -1  12        5.85        8.58      1.85 o
  -3  -1  12        0.46        1.16      0.56 o
  -2  -1  12        3.43        4.91      0.81 o
  -1  -1  12        1.74        2.41      0.38 o
   0  -1  12        8.22        6.55      0.48 o
   1  -1  12        2.96        2.87      0.60 o
   2  -1  12       12.48        9.29      0.99 o
   3  -1  12        0.35        1.92      0.97 o
  -4   0  12        0.96        1.95      1.38 o
  -3   0  12        0.02        0.66      0.56 o
  -2   0  12       10.79       12.69      1.15 o
  -1   0  12        9.33       11.28      0.55 o
   0   0  12        4.25        5.06      0.49 o
   1   0  12       10.13       10.51      1.05 o
   2   0  12       10.79       11.08      0.75 o
   3   0  12        0.24        1.53      0.81 o
   4   0  12        0.32        1.92      1.23 o
  -4   1  12        1.96        1.84      2.37 o
  -3   1  12        1.06        0.73      0.66 o
  -2   1  12       39.28       29.33      0.70 o
  -1   1  12        4.12        4.13      0.52 o
   0   1  12        7.09        7.01      0.42 o
   1   1  12        0.22        0.88      0.53 o
   2   1  12        5.08        5.36      0.68 o
   3   1  12        0.09        0.02      0.95 o
   4   1  12        0.11        1.18      1.16 o
  -4   2  12        0.00        1.59      2.67 o
  -3   2  12        0.14        0.35      0.89 o
  -2   2  12       96.42       81.96      1.25 o
  -1   2  12        7.40        7.88      0.61 o
   0   2  12       20.96       20.58      0.45 o
   1   2  12       28.95       26.85      0.59 o
   2   2  12        1.42        0.75      0.54 o
   3   2  12        0.55        0.04      1.95 o
   4   2  12        4.71        6.99      1.05 o
  -4   3  12        0.81        3.10      2.76 o
  -3   3  12        0.23        0.58      1.32 o
  -2   3  12       12.72       10.28      0.76 o
  -1   3  12        0.54        2.07      0.69 o
   0   3  12       25.06       26.52      1.37 o
   1   3  12      124.53      126.86      0.93 o
   2   3  12        0.10       -0.08      0.58 o
   3   3  12        0.15       -0.14      0.71 o
   4   3  12        8.53       11.51      0.96 o
  -3   4  12        0.89        1.90      1.10 o
  -2   4  12        0.14        0.62      1.27 o
  -1   4  12        5.00        4.38      1.39 o
   0   4  12       17.63       17.51      1.22 o
   1   4  12       32.06       31.96      0.90 o
   2   4  12        0.01       -0.26      0.45 o
   3   4  12        1.38        1.31      1.15 o
   4   4  12        0.87        2.73      2.10 o
  -3   5  12        1.11        1.40      1.92 o
  -2   5  12        0.09        0.11      1.64 o
  -1   5  12       12.00       10.38      1.49 o
   0   5  12      166.66      192.16      1.88 o
   1   5  12      127.73      131.02      2.39 o
   2   5  12        0.15        0.96      0.50 o
   3   5  12        0.29        0.62      0.76 o
   4   5  12        0.08       -0.31      1.80 o
  -3   6  12        2.49        4.14      2.46 o
  -2   6  12        1.40        2.89      1.48 o
  -1   6  12       15.13       17.06      1.47 o
   0   6  12      127.23      134.36      1.66 o
   1   6  12        0.03       -0.52      0.75 o
   2   6  12        0.02        0.29      0.47 o
   3   6  12        0.01        0.20      0.76 o
   4   6  12        0.00        0.01      2.10 o
  -3   7  12        0.23        2.20      2.69 o
  -2   7  12        2.62        2.54      2.04 o
  -1   7  12        0.17        1.28      1.72 o
   0   7  12        5.45        5.88      1.42 o
   1   7  12       37.52       36.35      1.37 o
   2   7  12        6.17        5.53      0.54 o
   3   7  12        5.76        6.71      1.00 o
   4   7  12        0.66        0.67      2.28 o
  -2   8  12        4.40        5.21      2.23 o
  -1   8  12        0.85        0.99      1.49 o
   0   8  12        0.03        0.75      1.62 o
   1   8  12       17.13       18.15      1.63 o
   2   8  12        0.00        0.80      0.61 o
   3   8  12       14.20       14.98      1.45 o
   4   8  12        0.21        0.13      1.57 o
  -2   9  12        0.00        0.24      1.68 o
  -1   9  12        4.36        5.03      1.83 o
   0   9  12       22.57       19.09      1.58 o
   1   9  12        3.23        4.22      0.96 o
   2   9  12       18.29       16.66      0.97 o
   3   9  12       18.44       17.77      1.73 o
  -1  10  12       19.90       24.92      2.28 o
   0  10  12        0.13       -0.47      1.57 o
   1  10  12        2.24        3.18      1.29 o
   2  10  12        2.51        2.29      1.11 o
   3  10  12        3.14        2.80      1.89 o
  -1  11  12       12.54       15.64      2.64 o
   0  11  12        0.00        1.41      2.35 o
   1  11  12        0.04        1.19      1.22 o
   2  11  12        1.81        2.80      1.29 o
   0  12  12        3.00        5.01      2.59 o
   1  12  12        0.50       -0.72      1.47 o
   2  12  12        0.24        2.41      1.47 o
  -2  -6  13        0.92        1.26      1.36 o
  -1  -6  13        0.88        1.66      1.18 o
   0  -6  13       21.24       21.68      1.04 o
  -2  -5  13        0.33        1.71      1.14 o
  -1  -5  13        3.82        4.77      0.97 o
   0  -5  13       14.10       16.07      0.94 o
   1  -5  13        0.04        0.45      1.04 o
  -3  -4  13        1.51        2.11      1.11 o
  -2  -4  13        0.31        1.37      1.16 o
  -1  -4  13        3.92        5.04      0.88 o
   0  -4  13       85.36       94.00      2.78 o
   1  -4  13        3.76        4.06      0.97 o
   2  -4  13        0.34        1.26      1.60 o
  -3  -3  13        5.31        8.01      0.92 o
  -2  -3  13        0.74        1.58      0.66 o
  -1  -3  13        0.76        1.08      0.79 o
   0  -3  13        0.56        2.58      0.84 o
   1  -3  13        2.08        2.79      0.92 o
   2  -3  13        0.36        0.50      1.11 o
  -3  -2  13        0.72        1.50      0.91 o
  -2  -2  13        8.04        8.21      0.61 o
  -1  -2  13       13.70       13.31      0.63 o
   0  -2  13        7.99        7.68      0.73 o
   1  -2  13        0.58        1.75      0.77 o
   2  -2  13        5.79        6.83      0.95 o
   3  -2  13        2.50        4.81      0.92 o
  -3  -1  13        1.70        2.18      0.87 o
  -2  -1  13        3.34        4.02      0.58 o
  -1  -1  13        0.06        0.14      0.50 o
   0  -1  13        1.18        1.52      0.56 o
   1  -1  13        1.32        1.81      0.65 o
   2  -1  13        0.88        1.88      0.92 o
   3  -1  13        0.15        2.09      0.84 o
  -3   0  13        4.28        3.75      0.69 o
  -2   0  13        0.21        0.78      0.61 o
  -1   0  13       12.23       11.30      0.68 o
   0   0  13       13.40       13.26      0.47 o
   1   0  13        0.71        1.33      0.63 o
   2   0  13       10.93       11.46      0.94 o
   3   0  13        0.09        0.75      1.84 o
  -3   1  13        0.10        0.54      0.76 o
  -2   1  13        5.14        4.00      0.63 o
  -1   1  13       82.52       77.51      1.72 o
   0   1  13        1.66        2.09      0.59 o
   1   1  13        7.30        6.69      0.67 o
   2   1  13        5.29        6.12      1.44 o
   3   1  13        0.31        0.02      0.39 o
  -3   2  13        0.00        0.85      1.10 o
  -2   2  13        0.30        0.81      0.66 o
  -1   2  13        5.08        4.21      0.70 o
   0   2  13       19.19       17.99      0.52 o
   1   2  13        0.90        0.64      0.40 o
   2   2  13        0.18       -0.01      0.55 o
   3   2  13        0.18        1.21      1.06 o
  -3   3  13        2.26        3.56      1.08 o
  -2   3  13        6.77        4.62      0.93 o
  -1   3  13        9.69       11.19      2.26 o
   0   3  13        0.88        0.10      0.49 o
   1   3  13       59.21       59.82      2.67 o
   2   3  13        0.04       -0.21      0.63 o
   3   3  13        0.13        0.54      1.60 o
  -3   4  13        0.07        1.23      2.38 o
  -2   4  13        0.26        0.68      0.96 o
  -1   4  13       27.18       25.92      0.97 o
   0   4  13        0.73        1.34      0.76 o
   1   4  13       11.27       14.06      1.19 o
   2   4  13        0.00        0.39      0.45 o
   3   4  13        0.07        1.38      1.72 o
   4   4  13        1.74        3.59      2.61 o
  -3   5  13        0.98        2.07      2.03 o
  -2   5  13        6.89        5.94      1.91 o
  -1   5  13        0.36        0.67      1.63 o
   0   5  13        0.65        0.93      0.78 o
   1   5  13      456.48      475.73      3.90 o
   2   5  13        0.00        0.06      0.46 o
   3   5  13        0.42        1.07      0.94 o
  -3   6  13        0.50        1.11      2.65 o
  -2   6  13        1.11        1.19      2.17 o
  -1   6  13        4.65        5.43      1.52 o
   0   6  13       15.89       13.00      1.27 o
   1   6  13        0.01        0.14      0.70 o
   2   6  13        5.57        4.49      0.59 o
   3   6  13        1.34        0.89      0.91 o
  -2   7  13        0.12        0.93      2.17 o
  -1   7  13        0.30        3.17      1.88 o
   0   7  13        5.24        4.61      0.85 o
   1   7  13       20.65       20.08      2.97 o
   2   7  13        4.70        5.32      0.65 o
   3   7  13        9.89       12.03      1.89 o
  -2   8  13        0.29        2.44      2.54 o
  -1   8  13        5.04        7.07      1.71 o
   0   8  13        0.20        0.63      1.78 o
   1   8  13        0.01        0.35      0.87 o
   2   8  13        0.61        1.43      0.74 o
   3   8  13        2.01        2.46      1.57 o
  -2   9  13        4.60        6.76      2.56 o
  -1   9  13        2.57        2.63      2.04 o
   0   9  13       29.35       31.82      1.96 o
   1   9  13        0.03        0.48      0.93 o
   2   9  13        0.15        1.31      1.02 o
   3   9  13       27.91       26.43      1.97 o
  -1  10  13        1.02        4.20      2.60 o
   0  10  13        7.76        8.92      2.28 o
   1  10  13        0.77        2.01      1.21 o
   2  10  13        4.05        5.01      1.52 o
   0  11  13        0.54        0.79      2.28 o
   1  11  13        0.88        0.92      1.21 o
   2  11  13        0.26        0.85      1.45 o
  -1  -5  14        0.02        0.74      1.12 o
   0  -5  14       26.77       28.75      1.48 o
  -2  -4  14        0.31        1.48      1.13 o
  -1  -4  14        0.01        0.44      1.20 o
   0  -4  14        6.56        8.57      1.11 o
   1  -4  14        1.65        2.39      1.20 o
  -2  -3  14        0.11        0.15      0.30 o
  -1  -3  14        0.30        0.50      0.86 o
   0  -3  14        0.00        0.22      0.70 o
   1  -3  14        1.05        1.85      1.14 o
   2  -3  14        0.00        0.03      0.40 o
  -3  -2  14        4.57        7.05      1.45 o
  -2  -2  14        0.43        0.88      0.73 o
  -1  -2  14        0.08        0.06      0.49 o
   0  -2  14        0.00        0.74      0.86 o
   1  -2  14        3.33        4.27      1.00 o
   2  -2  14        0.19        0.61      1.17 o
  -3  -1  14        0.16        0.54      1.26 o
  -2  -1  14        0.09        0.95      0.70 o
  -1  -1  14        5.29        5.40      0.74 o
   0  -1  14        0.34        0.12      0.35 o
   1  -1  14        1.74        2.84      0.92 o
   2  -1  14        4.31        4.94      1.08 o
  -3   0  14        0.12        0.89      1.27 o
  -2   0  14        1.42        1.75      0.73 o
  -1   0  14       50.24       48.77      1.10 o
   0   0  14        0.07        0.76      0.62 o
   1   0  14        1.05        1.35      0.98 o
   2   0  14        0.06        0.77      1.12 o
   3   0  14        0.88        1.63      2.65 o
  -3   1  14        0.52        1.85      0.92 o
  -2   1  14        0.58        1.12      0.80 o
  -1   1  14       17.62       13.84      0.70 o
   0   1  14        2.71        2.82      0.73 o
   1   1  14        0.29        1.07      0.92 o
   2   1  14        1.30        2.73      1.13 o
   3   1  14        0.75        0.15      1.87 o
  -3   2  14        2.51        4.78      1.27 o
  -2   2  14        0.32        0.30      0.51 o
  -1   2  14       11.13        8.63      0.66 o
   0   2  14        1.25        1.13      0.65 o
   1   2  14        0.91       -0.08      0.79 o
   2   2  14       29.61       31.00      1.03 o
   3   2  14        0.06       -0.39      1.59 o
  -3   3  14        3.52        5.30      2.58 o
  -2   3  14        0.00        0.59      0.82 o
  -1   3  14        1.92        2.25      0.88 o
   0   3  14        6.52        7.75      1.01 o
   1   3  14       18.39       17.77      1.39 o
   2   3  14        5.13        4.15      0.88 o
   3   3  14        0.14       -0.18      0.77 o
  -3   4  14        0.02        1.48      2.85 o
  -2   4  14        2.27        2.97      1.11 o
  -1   4  14        0.13        0.99      0.85 o
   0   4  14       17.94       15.67      0.97 o
   1   4  14       73.97       77.54      2.72 o
   2   4  14       60.83       62.98      4.76 o
   3   4  14        0.43        0.13      0.95 o
  -2   5  14        0.64        1.31      2.32 o
  -1   5  14        1.68        3.25      1.00 o
   0   5  14        3.73        3.81      0.91 o
   1   5  14       33.68       34.22      0.87 o
   2   5  14        0.79        1.40      0.93 o
   3   5  14        0.02        0.29      1.01 o
  -2   6  14        0.05        0.74      1.96 o
  -1   6  14        2.12        2.11      1.89 o
   0   6  14        0.04        1.59      0.97 o
   1   6  14       21.80       21.28      1.14 o
   2   6  14       13.85       12.69      0.79 o
   3   6  14        0.47        1.47      2.13 o
  -2   7  14       23.87       34.29      2.50 o
  -1   7  14        5.30        5.94      1.95 o
   0   7  14        1.47        2.30      0.94 o
   1   7  14        2.46        0.65      0.92 o
   2   7  14        7.75        8.20      1.02 o
   3   7  14        0.05       -0.12      8.64 o
  -1   8  14        0.04        1.32      2.01 o
   0   8  14        8.18       10.94      1.50 o
   1   8  14       11.87       10.06      1.21 o
   2   8  14        0.51        1.32      0.83 o
   3   8  14        6.24        6.06      1.96 o
  -1   9  14        2.52        2.28      2.18 o
   0   9  14       10.22       12.08      2.28 o
   1   9  14        0.16        0.30      1.30 o
   2   9  14        3.43        3.66      0.87 o
   0  10  14        8.82       12.87      2.56 o
   1  10  14        1.45        1.80      1.36 o
   2  10  14        0.20        0.74      1.32 o
  -1  -3  15        2.37        2.82      1.47 o
   0  -3  15        0.03        1.56      1.14 o
   1  -3  15        1.07        2.80      1.23 o
  -2  -2  15        0.04       -0.46      1.01 o
  -1  -2  15        1.71        2.36      0.99 o
   0  -2  15        0.30        1.36      1.00 o
   1  -2  15        0.23        0.88      1.19 o
  -2  -1  15        0.29        1.46      1.04 o
  -1  -1  15        0.17        0.29      0.85 o
   0  -1  15       12.80       15.38      1.09 o
   1  -1  15        1.58        2.25      1.15 o
   2  -1  15        0.04       -0.05      1.28 o
  -2   0  15        1.42        2.37      0.94 o
  -1   0  15        0.12        0.35      0.88 o
   0   0  15       11.75        9.52      0.99 o
   1   0  15        0.05        1.91      0.98 o
   2   0  15        0.72        2.53      1.43 o
  -2   1  15        0.63        1.16      0.91 o
  -1   1  15        0.00        1.41      0.87 o
   0   1  15        0.73        1.53      0.89 o
   1   1  15        2.08        2.56      1.11 o
   2   1  15        0.66        1.85      1.28 o
  -2   2  15        1.04        1.59      0.96 o
  -1   2  15       17.55       16.47      0.82 o
   0   2  15        3.72        4.17      1.39 o
   1   2  15        1.92        1.96      0.99 o
   2   2  15        3.79        6.08      1.24 o
  -2   3  15        0.03        0.92      0.98 o
  -1   3  15        0.20        1.21      1.15 o
   0   3  15       10.39       10.69      1.00 o
   1   3  15        2.59        2.20      0.97 o
   2   3  15       12.01       13.83      1.14 o
  -2   4  15        3.20        6.31      1.23 o
  -1   4  15        5.10        7.89      1.16 o
   0   4  15        0.00        1.32      0.85 o
   1   4  15        0.44        1.41      0.92 o
   2   4  15      110.67      120.33      2.82 o
  -2   5  15        0.04        1.08      2.58 o
  -1   5  15        1.37        3.16      1.05 o
   0   5  15        0.72        2.22      1.08 o
   1   5  15       12.02       11.01      0.87 o
   2   5  15        0.60        2.63      1.11 o
  -2   6  15        7.99        7.33      2.67 o
  -1   6  15        0.13        1.42      1.11 o
   0   6  15        0.02        0.23      1.29 o
   1   6  15        7.83        6.82      0.87 o
   2   6  15       16.13       14.79      1.99 o
  -1   7  15        0.07        1.03      2.34 o
   0   7  15        2.93        4.17      1.12 o
   1   7  15        0.08        0.65      0.96 o
   2   7  15        0.23        0.52      0.95 o
  -1   8  15        1.50        1.94      2.73 o
   0   8  15        0.57        1.06      1.30 o
   1   8  15       12.90       14.27      1.20 o
   2   8  15        0.02        1.56      0.96 o
   0   9  15        0.49        1.55      1.37 o
   1   9  15        4.44        6.74      1.34 o
  -1  -1  16        0.12        0.26      1.22 o
   0  -1  16       12.64       12.63      1.17 o
  -1   0  16        0.66        1.17      1.15 o
   0   0  16        2.98        2.94      1.13 o
   1   0  16        0.12        1.27      1.08 o
  -1   1  16        0.21        1.15      1.04 o
   0   1  16       18.16       19.94      1.22 o
   1   1  16        0.43        0.20      0.62 o
  -1   2  16        0.15        0.38      0.99 o
   0   2  16        0.04        1.50      1.22 o
   1   2  16        0.62        1.87      1.23 o
   2   2  16        2.40        4.39      1.48 o
  -1   3  16        0.04        0.25      0.79 o
   0   3  16        0.00        2.10      1.48 o
   1   3  16        3.68        3.27      1.16 o
   2   3  16       24.06       23.79      1.31 o
  -1   4  16        1.54        2.67      1.30 o
   0   4  16        0.44        0.78      0.95 o
   1   4  16        2.37        2.52      1.08 o
   2   4  16        2.76        4.07      1.31 o
  -1   5  16        0.11        0.98      1.44 o
   0   5  16        0.76        0.40      1.27 o
   1   5  16        0.52        0.74      1.26 o
   2   5  16       20.97       20.36      1.24 o
  -1   6  16       15.55       24.93      3.66 o
   0   6  16        2.17        2.14      1.37 o
   1   6  16        0.13        0.84      1.06 o
   0   7  16        0.04        1.07      1.35 o
   1   7  16        2.33        3.17      1.12 o
   0   3  17        0.14        0.73      1.44 o
 
